# Supplementary material for: Clinical, pathological, and PAM50 gene expression features of HER2-low breast cancer
Source: NPJ Breast Cancer. 2021 Jan 4;7:1. doi: 10.1038/s41523-020-00208-2 (PMC7782714; doi:10.1038/s41523-020-00208-2)
Supplement: Supplementary file 2 — Dataset 1 [file 41523_2020_208_MOESM2_ESM.xlsx]

## Sheet: db
Patient ID	HR	HER2IHCscore	HER2low	PAM50_subtypes	Basal	HER2	LumA	LumB	Normal	ACTR3B	ANLN	AR	BAG1	BCL2	BIRC5	BLVRA	CCNB1	CCNE1	CD274	CD4	CD8A	CDC20	CDC6	CDCA1	CDH3	CENPF	CEP55	CXXC5	EGFR	ERBB2	ESR1	EXO1	FGFR4	FOXA1	FOXC1	GPR160	GRB7	KIF2C	KNTC2	KRT14	KRT17	KRT5	MAPT	MDM2	MELK	MIA	MKI67	MLPH	MMP11
1	1	2	1	0	-0.166098	0.0772629	0.110492	0.0397119	-0.177719	-2.26145	-2.7725		-1.53137	-2.01986	-3.66483	-1.47527	-3.27119	-4.44866				-4.1213	-4.30006	-6.00665	-4.20217	-3.10915	-5.24584	-1.071	-5.72537	-1.28404	0.799179	-3.87737	-3.97446	-1.3624	-4.84119	-2.06219	-4.03447	-5.59162	-4.47614	-4.48309	-4.61816	-5.62199	-1.97691	-0.514579	-4.25177	-7.96713	-2.60293	-2.1943	1.60713
2	1	1	1	0	-0.222665	-0.168595	0.33407	-0.118463	0.125858	-2.49755	-4.1481		-1.52391	-2.25244	-3.95965	-2.31488	-2.44394	-5.86165				-3.3349	-4.86777	-6.49636	-5.05779	-3.44508	-5.84947	-0.790093	-4.42688	-1.31698	-0.374419	-4.80765	-5.68901	-1.49814	-4.79592	-1.54278	-3.7613	-5.92411	-4.41786	-5.32644	-6.9114	-6.93693	-2.33808	-0.294109	-4.55941	-8.35197	-3.85251	-0.80471	-2.44737
3	1	0	0	0	-0.374886	-0.176663	0.385066	0.14958	-0.0904202	-2.36502	-4.49024		-1.57794	-2.67276	-3.94302	-1.04426	-3.23697	-5.26494				-4.71517	-4.57929	-6.91206	-8.05502	-4.40158	-5.5107	-1.42688	-5.8718	-2.02252	0.780634	-5.21372	-6.41117	-1.62178	-5.56317	-1.57524	-5.19704	-6.68579	-4.52104	-6.35458	-8.73309	-7.43053	-2.20327	-0.283807	-4.76962	-7.99613	-3.59832	-0.613115	-1.43541
4	1	0	0	3	0.207203	-0.146122	-0.19078	-0.181176	-0.049892	-2.45733	-3.55687		-1.31168	-2.86251	-3.03557	-2.34414	-2.28312	-5.35749				-3.47998	-4.16317	-5.62187	-3.9687	-2.63808	-4.58605	-0.918336	-3.80419	-1.89928	0.78676	-4.62187	-5.60584	-1.73391	-4.02088	-2.47178	-3.90602	-4.82956	-4.31127	-3.42094	-4.32433	-5.12841	-3.59394	-0.218086	-4.0024	-6.80191	-2.93326	-2.47998	0.495967
5	1	0	0	1	-0.196447	-0.118752	-0.0109964	0.278559	-0.257719	-2.12538	-3.32785		-1.35274	-2.33823	-2.7239	-2.1484	-1.97504	-5.38966				-3.37807	-3.68157	-5.16253	-7.62765	-2.64639	-4.13999	0.155704	-7.79366	-2.90091	2.00064	-4.15686	-5.16822	-0.41312	-6.61205	-1.29751	-4.22343	-4.56625	-3.28548	-6.23235	-7.17393	-8.06375	-1.25867	-0.249968	-3.47879	-8.06375	-2.60239	-0.000671738	-2.07506
6	1	0	0	1	-0.0661224	-0.237551	0.0397119	0.113854	-0.0281873	-2.67607	-4.33583		-1.27937	-3.38839	-4.24106	-1.58634	-2.3109	-5.32265				-3.94818	-4.54942	-6.27619	-5.75351	-4.18993	-5.26607	-2.25289	-5.58045	-3.19472	-0.831148	-4.97886	-5.04656	-2.04494	-5.24603	-1.23303	-5.81123	-5.88678	-4.10176	-4.65776	-4.71858	-5.81123	-2.11136	-1.12988	-4.69123	-8.67105	-3.27112	-1.74207	-1.74998
7	1	2	1	0	-0.630156	0.00571429	0.530084	0.253782	-0.144778	-1.95394	-4.58591		-1.33618	-1.90453	-3.87092	-1.64028	-2.2904	-5.80415				-4.64962	-4.9094	-6.01451	-7.94892	-3.77012	-5.0399	-0.688188	-5.48658	-0.693214	2.10889	-4.67923	-3.55356	-0.627798	-5.43515	-0.934718	-4.08763	-5.63342	-4.34275	-5.95696	-7.39638	-8.79692	-1.02689	-0.0963433	-4.58591	-9.04846	-3.2923	0.500086	1.33771
8	1	1	1	1	-0.310156	-0.148043	0.162833	0.195966	-0.22401	-1.29736	-3.80064		-1.66947	-3.00913	-3.51174	-2.86608	-2.27727	-5.51716				-3.92497	-4.2927	-5.77008	-6.03485	-3.09039	-5.03485	-0.61124	-5.83186	-1.19887	1.50398	-4.69436	-5.37243	-1.28265	-5.45335	-2.24315	-4.71916	-6.21127	-4.0877	-5.56133	-6.94433	-7.56883	-1.45682	0.817126	-5.0505	-8.69436	-3.2927	-0.951971	1.58193
9	1	2	1	1	-0.296519	0.153421	0.00773109	0.399088	-0.511549	-2.62267	-3.08016		-1.47976	-2.46661	-2.26418	-2.00176	-2.15715	-5.72891				-3.89428	-3.24161	-5.99078	-5.06625	-3.30007	-3.58452	-0.826506	-7.18543	-0.98401	2.154	-4.43887	-5.42935	-1.49644	-6.33743	-1.23511	-4.44846	-5.38726	-3.03162	-6.01194	-6.90909	-8.92239	0.0476611	0.775606	-4.23434	-9.28496	-2.90002	-1.97511	0.327907
10	1	1	1	0	-0.506651	0.202689	0.334454	0.27491	-0.292293	-2.88461	-3.55546		-1.62406	-3.16696	-3.86896	-1.35715	-2.34492	-5.25371				-3.68509	-4.27417	-5.9506	-6.83057	-3.03277	-5.00087	-1.68578	-5.8674	-0.97363	0.666397	-4.4423	-4.70579	-0.156359	-6.16314	-1.35988	-3.91803	-6.01802	-4.23754	-3.69196	-4.47509	-5.51593	-0.959269	-0.451588	-4.38553	-8.05296	-3.1756	-0.718006	0.127828
11	1	2	1	0	-0.637551	0.27078	0.404082	0.372965	-0.281537	-2.73228	-5.03414		-0.961274	-1.80572	-3.38838	-1.72964	-2.76426	-6.0826				-4.8248	-4.3367	-6.97057	-8.0212	-3.6503	-5.44773	-1.64409	-6.71308	-1.22647	-0.755527	-4.81733	-2.1769	-0.771915	-6.31548	-0.405087	-3.93172	-6.36912	-4.2065	-5.537	-5.97889	-7.53087	-2.50813	-0.542958	-4.45932	-9.24359	-3.67036	-0.897569	0.210595
12	1	0	0	0	-0.500984	-0.042497	0.334838	0.290084	-0.236879	-3.36755	-3.86022		-1.08694	-2.17139	-4.6419	-1.42238	-1.81127	-5.53099				-2.83904	-4.9225	-6.07451	-7.24443	-3.24178	-5.98317	0.120862	-6.33189	-2.26513	1.12472	-4.72456	-4.52132	-0.45231	-5.39526	0.0420591	-4.25241	-5.62453	-3.79468	-4.96995	-6.03727	-6.84004	-2.05868	-1.23947	-4.30399	-8.12244	-2.87451	-0.305197	0.157076
13	1	1	1	0	-0.388908	-0.276447	0.523457	0.134694	0.00907563	-2.53605	-4.63489		-1.30136	-2.33221	-3.92872	-1.75473	-2.54655	-5.24243				-4.11198	-4.47396	-6.69279	-6.24699	-3.71157	-5.32195	-0.763686	-6.24699	-1.91823	0.56069	-5.35602	-6.07504	-0.488557	-5.36095	-1.90376	-4.0331	-6.01161	-4.13081	-3.42149	-4.69279	-5.14989	-1.71512	-0.541643	-4.46596	-7.76941	-3.87481	-1.10008	-1.49008
14	1	2	1	1	0.163601	-0.0351981	-0.340216	0.304874	-0.30958
15	1	1	1
16	1	0	0
17	1	2	1	4	-0.118752	-0.43952	0.675966	-0.589532	0.689988	-2.75954	-3.41455		-4.0377	-2.69274	-3.68623	-1.88632	-2.9184					-4.20452	-4.58583	-5.67329	-2.61956	-2.97682	-5.57375	-6.08833	-2.37998	0.6098	0.586791	-4.44722	-2.49196	1.56443	-4.22326	-1.96494	-2.78716	-5.48064	-5.41455	0.432994	0.538253	0.302355	-2.62889	-2.66686	-5.08833	-2.41995	-4.41455	-2.80822	-0.567006
18	1	0	0	0	-0.430588	-0.0853301	0.614598	-0.219784	0.29479	-4.04893	-6.2309		-4.5925	-3.45898	-6.12594	-2.62455	-4.90898					-6.32947	-6.91443	-7.56651	-5.11334	-5.86079	-8.05193	-8.10084	-4.28287	-1.44955	-3.04444	-7.40424	-3.20896	0.185514	-6.03996	-2.70734	-5.21063	-8.15147	-7.15147	-8.49939	-8.7889	-8.6369	-3.769	-3.85816	-7.46697	-6.58379	-6.58379	-2.82697	1.24215
19	1	1	1	0	-0.113181	-0.201825	0.328019	-0.218343	0.299784	-3.674	-3.38449		-3.38449	-1.4516	-2.93703	-2.4516	-3.14348					-3.52199	-2.674	-3.52199	-4.52199	-2.25896	-4.84392	-5.25896	-1.17149	-0.558518	-0.143481	-3.25896	-4.03657	1.02644	-2.25896	-3.03657	-2.84392	-5.25896	-4.03657	-2.32036	-1.93703	-2.75646	-1.79953	-2.03657	-3.84392	-4.25896	-2.84392	-3.38449	-0.434529
20	1	1	1	0	-0.479568	-0.107899	0.37479	0.144682	0.0084994	-3.50039	-3.38175		-3.58528	-3.27212	-2.09052	-1.31679	-2.67548					-4.62968	-4.04471	-4.23736	-6.30775	-2.58528	-5.82232	-5.30775	-3.50039	1.3476	1.35901	-3.58528	-1.28983	2.59493	-3.07509	-1.69894	-2.74703	-4.62968	-4.38175	-4.10611	-6.62968	-4.23736	-0.444801	-0.263354	-5.82232	-5.82232	-4.54221	-2.42022	-2.56359
21	1	0	0	1
22	1	1	1	4	-0.130372	-0.631885	0.542761	-0.487635	0.692197	-4.08118	-3.74513		-3.39721	-2.51207	-1.973	-1.09305	-2.18537					-4.55249	-5.42696	-4.45733	-3.76399	-2.55249	-7.01192	-5.76399	-1.4232	-1.02608	-0.320174	-4.6196	-5.76399	1.22529	-4.42696	-2.2175	-4.10503	-4.68999	-5.76399	-1.44586	0.0728905	-0.186959	-3.42696	-0.304559	-6.01192	-4.48836	-5.01192	-3.63688	-1.17903
23	1	1	1	0	-0.233613	-0.280864	0.660888	-0.388715	0.53383	-3.08602	-4.05068		-3.96049	-2.76648	-4.0276	-1.01053	-3.91742					-5.00488	-4.0276	-5.91742	-3.51303	-3.26341	-6.68295	-6.41992	-2.88594	0.152466	0.527475	-4.68295	-5.68295	1.44272	-3.43502	-1.37552	-3.2367	-5.91742	-6.30444	-2.46572	-2.63856	-1.81012	-2.3254	-1.89636	-5.91742	-4.61256	-4.19753	-2.52106	-3.00488
24	1	1	1	0	-0.5394	-0.163794	0.706891	-0.18377	0.370084	-4.70854	-3.72365		-3.04558	-0.813726	-3.59307	-0.985167	-2.2767					-4.80165	-5.76994	-4.97158	-4.90119	-3.39869	-6.70854	-4.59307	-3.1136	-0.3466	-0.651454	-4.59307	-4.86724	2.13014	-5.29351	-1.51872	-3.28228	-4.70854	-6.04558	-4.02672	-2.74661	-2.74661	-3.04558	-0.300568	-6.29351	-5.16422	-4.38662	-3.80165	0.107373
25	1	1	1	0	-0.595102	0.0714046	0.552269	0.104058	0.0267467	-3.05263	-3.36195		-3.77699	-3.161	-2.24527	-0.825496	-2.12064					-3.30809	-4.009	-5.00287	-4.4017	-2.7181	-5.93132	-5.97863	-3.94888	0.36419	-0.630487	-4.40978	-5.40978	1.92837	-5.86315	-1.30714	-2.20077	-4.57263	-4.34636	-2.95183	-1.86732	-2.35609	-1.09598	-2.16271	-4.2273	-5.67606	-3.05263	-2.77961	0.778931
26	1	0	0	1	-0.253013	-0.0343337	-0.05988	0.424826	-0.413397	-5.23543	-3.23868		-3.9477	-3.76306	-1.82405	-1.12145	-1.76072					-3.29514	-4.05257	-4.45999	-4.65481	-2.0583	-5.47526	-7.22249	-4.84994	-1.21206	0.206169	-3.75838	-8.32941	1.82366	-6.22249	-2.31904	-4.29514	-3.82527	-3.82527	-3.33636	-2.98819	-2.4676	-2.2783	-3.01583	-4.65481	-6.53799	-3.44864	-3.73522	-1.03691
27	1	1	1
28	1	1	1
29	1	1	1	4
30	1	1	1	4	0.0376951	-0.459784	0.516158	-0.676639	0.828283	-3.92117	-5.72852		-3.32253	-2.49586	-5.59102	-2.28226	-4.29556					-5.14356	-4.80252	-4.40659	-2.43574	-4.24309	-6.46549	-5.72852	-1.4284	0.114459	-1.37097	-4.52689	-4.19247	0.284942	-2.86062	-3.49586	-2.94192	-6.05045	-6.24309	1.41818	1.65864	2.3235	-4.00605	-2.40659	-7.05045	-2.37802	-5.14356	-4.96299	-4.96299
31	1	2	1	0	-0.540072	0.0702521	0.461897	0.191453	0.0422089	-3.80632	-4.20371		-4.49917	-3.51359	-3.05472	-0.411947	-2.48084					-3.63893	-3.92518	-4.8979	-4.24779	-2.57814	-5.12571	-6.54921	-3.92518	0.303495	-0.687429	-4.27561	-5.35869	1.0898	-5.70121	-1.87313	-2.30128	-4.64119	-5.12571	-3.22051	-2.589	-2.51462	-0.660251	-2.52501	-4.82932	-6.41944	-4.30755	-3.21545	-0.13086
32	1	1	1	0	-0.555822	-0.0580552	0.54958	0.077455	0.108283	-4.45469	-4.00217		-4.45469	-1.3717	-4.05876	-1.23501	-2.3103					-4.3103	-3.74842	-4.38069	-4.79572	-4.11765	-6.11765	-5.53269	-3.34506	0.328053	1.87859	-3.89526	-3.65822	1.74653	-3.34506	-1.73683	-3.61515	-5.38069	-5.38069	-3.57333	-5.38069	-6.70261	-2.41721	-2.86972	-5.53269	-5.89526	-3.3103	-2.86972	-2.01611
33	1	0	0	2	-0.0826411	0.344154	-0.202113	0.226699	-0.360672	-5.05487	-1.05793		-2.95452	-3.83948	-1.82377	-0.752641	-0.762591					-1.24927	-4.30816	-4.63374	-3.13662	-1.74769	-2.86605	-4.46178	-3.16273	-0.973176	-0.634878	-5.10463	-3.6066	1.6765	-5.05487	-1.14961	-3.04877	-2.40614	-2.77765	-7.76759	-6.85005	-6.85005	-2.34506	-3.12374	-2.24752	-6.5452	-0.244901	-2.36009	-0.931892
34	1	0	0	1	-0.387179	0.156303	0.0739976	0.245138	-0.382377	-4.45805	-3.46906		-3.72989	-4.49807	-2.21082	-2.22941	-2.47459					-4.25014	-4.36879	-5.1335	-6.01264	-3.30825	-5.52538	-5.99982	-4.62033	-0.411403	-0.933158	-4.1335	-6.1335	1.13774	-6.55321	-3.4757	-4.19064	-4.63017	-4.44062	-4.04851	-6.29644	-3.42339	-1.74051	-1.95118	-5.14757	-7.61054	-4.24257	-3.20345	2.07226
35	0	1	1	3	0.769124	-0.100216	-0.550444	-0.359328	0.173974	-4.54665	-1.03495		-4.1212	-5.55364	-0.334374	-2.3775	-1.08976					-1.17203	-3.19301	-2.94322	-0.782243	-0.744282	-3.01132	-7.99221	-2.52418	0.256966	-7.15267	-2.36669	-5.68555	-7.33325	-1.72542	-5.06023	-1.68747	-1.79409	-1.9375	3.01327	2.81349	1.45781	-6.35749	-3.65894	-2.51733	0.221598	-2.46865	-6.38216	-1.76643
36	1	1	1	1
37	1	1	1	1	-0.613349	0.325906	0.275486	0.502905	-0.336471	-4.67832	-4.74649		-4.30837	-3.91933	-2.93471	-1.03062	-2.80587					-4.55773	-3.40914	-5.6563	-6.82622	-4.19819	-5.39083	-6.89334	-5.77786	0.0255282	1.57728	-5.11573	-6.21956	1.62067	-6.28565	-1.41452	-2.61323	-5.02826	-4.8678	-6.50429	-6.33146	-6.67094	-7.42767	-3.24948	-4.9458	-6.19819	-4.40301	-3.64903	-0.814994
38	1	0	0	0	-0.38401	0.0985834	0.228715	0.042593	-0.0533493	-4.52791	-2.79095		-0.5963	-2.26878	-2.82747	-1.36245	-1.65162					-3.62459	-3.52125	-5.13305	-2.68661	-3.26043	-5.66809	-5.30552	-4.90776	0.28753	0.926958	-4.56855	0.379423	1.2804	-5.55488	-2.73591	-3.79898	-4.44991	-4.24938	-6.37591	-8.69784	-8.96087	-1.55658	-1.72629	-4.85654	-5.09298	-3.3286	-3.38798	-0.851303
39	0	0	0	3	0.50377	0.230252	-0.60461	-0.0695798	-0.13623	-4.61941	-1.67291		-4.92064	-6.12914	-1.63416	-2.69961	-1.10002					-2.51156	-3.91115	-2.2065	-3.94559	-2.35034	-4.22225	-7.70533	-2.45533	-1.65578	-7.33694	-4.52669	-3.73347	-6.06043	-6.38866	-4.12475	-4.29193	-3.15914	-2.8258	-0.95531	2.48875	1.55561	-7.29687	-3.74018	-3.34203	-7.11165	-2.33949	-7.99484	-0.96853
40	1	2	1	0	-0.496471	-0.381417	0.688451	-0.0984874	0.292101	-2.52614	-5.78717		-2.91532	-1.38027	-4.80653	-0.430553	-3.37213					-5.40128	-5.31555	-7.06179	-7.31555	-5.35777	-6.73058	-6.20863	-4.18944	0.082705	1.5746	-6.97159	-7.43102	1.99262	-4.98256	-4.67614	-4.01036	-7.43102	-6.1831	-2.37936	-4.39393	-3.08821	-5.07347	-2.56271	-6.4614	-5.86624	-5.99362	-2.72597	-0.0156329
41	1	0	0	0	-0.229484	-0.326098	0.474574	-0.318511	0.428956	-3.60697	-2.98033		-2.80934	-2.54631	-3.86118	-0.823416	-2.85416					-3.97842	-4.67648	-4.98607	-3.51276	-3.06899	-5.23688	-4.67648	-3.85416	-0.392187	-0.773307	-4.86824	-3.20975	0.854335	-5.97081	-3.01514	-2.99184	-4.51276	-4.48538	-2.05685	-0.969859	-1.86294	-0.454859	-2.48267	-4.4692	-4.19637	-3.03089	-3.08328	-0.746654
42	1	0	0	0	-0.648788	-0.159568	0.733397	-0.0471068	0.24581	-4.35132	-4.65481		-3.22058	-2.96143	-4.27894	-1.84255	-3.40087					-4.68957	-5.06223	-5.74944	-4.63773	-4.04712	-6.46216	-5.97388	-2.74182	-0.323179	1.02165	-5.8772	-3.5768	1.45098	-5.7252	-2.05277	-3.41292	-5.85073	-5.52356	-6.7992	-2.02476	-3.3653	-2.27784	-3.95613	-5.38416	-6.98823	-4.91784	-3.50538	-0.134235
43	1	1	1	0	-0.255894	-0.324658	0.688259	-0.441345	0.529796	-3.72318	-3.77762		-4.04066	-3.17428	-3.89645	-2.18446	-2.82781					-4.97556	-5.18038	-6.10883	-3.74411	-4.35797	-6.56053	-6.40006	-3.10496	-0.0257084	-0.29567	-5.76535	-4.80879	0.450043	-5.56053	-3.23436	-3.57921	-5.6822	-5.47806	-1.8931	-2.15614	-1.46622	-4.6593	-2.88644	-5.14019	-4.7351	-4.82144	-3.64799	-0.575856
44	1	2	1	0	-0.349052	-0.179736	0.558319	-0.180024	0.403505	-3.70973	-5.41562		-4.23261	-3.23261	-5.50086	-1.59816	-3.8346					-5.12719	-6.07957	-5.30196	-2.01208	-4.539	-7.76139	-6.92009	-2.26954	-0.889487	-0.391795	-6.23783	-2.04372	0.464618	-5.74644	-2.26687	-5.14668	-7.43946	-7.34635	-7.48837	-10.0244	-8.88692	-5.1369	-3.23261	-7.39216	-5.93696	-6.23783	-4.04715	-5.22741
45	1	0	0
46	1	1	1	3	0.32898	0.155054	-0.572917	0.154766	-0.320432	-5.39105	-2.8429		-5.04913	-4.84003	-2.60299	-2.01803	-2.39525					-3.28593	-4.0826	-4.99713	-6.03595	-3.74049	-4.82863	-7.64738	-3.94695	-2.83717	-3.04582	-4.84003	-6.91042	-2.97811	-4.60786	-4.45976	-6.39105	-4.25507	-4.3497	-6.53191	-4.58849	-3.76203	-5.24745	-3.40368	-4.39946	-7.56938	-3.50897	-6.45976	-5.29375
47	1	0	0	4	0.137671	-0.187035	0.110972	-0.495894	0.446915	-4.04967	-4.56555		-3.55255	-4.50796	-4.46471	-2.41976	-4.08199					-4.74612	-5.26599	-6.04967	-4.10553	-4.55904	-6.7096	-9.03152	-1.41241	-1.21903	-4.77602	-6.08667	-7.35345	-1.27931	-6.08667	-3.5269	-4.28199	-5.62553	-5.52056	3.35805	-4.38767	3.26462	-4.57209	-3.761	-5.81429	-6.28736	-4.7096	-5.24493	-4.63235
48	1	1	1
49	1	1	1	1	-0.171285	0.332245	-0.0556543	0.359808	-0.253109	-4.30953	-4.29327		-3.48683	-5.76325	-3.13055	-1.01135	-3.35946					-2.11331	-4.80876	-5.86055	-4.97004	-3.60733	-5.34933	-7.19935	-5.89941	-2.10868	-1.41667	-5.40417	-5.00936	-0.723342	-7.46481	-2.15679	-3.47303	-6.29327	-5.44671	-6.97522	-6.26128	-7.31281	-9.09417	-3.38336	-5.40766	-8.88471	-3.13706	-4.3972	-0.454033
50	1	2	1	1	-0.361729	0.10617	0.143818	0.424826	-0.342041	-4.01214	-2.67939		-3.40918	-3.28001	-2.38749	-1.26825	-2.06909					-3.9882	-3.94147	-4.23353	-7.21257	-0.86248	-4.93573	-6.55546	-3.08709	-2.31532	-2.06905	-4.59108	-1.22786	1.87418	-5.74308	-2.28001	-3.53363	-5.64622	-3.35842	-8.00612	-7.45358	-8.91301	-2.29646	-3.34696	-3.95301	-6.55546	-5.44716	-2.2983	-1.87272
51	1	1	1	2	-0.00993998	0.120384	-0.00734694	-0.12461	0.00955582	-3.97394	-1.84008		-3.78631	-2.75155	-3.14386	-2.01458	-2.28588					-3.14386	-4.0564	-4.18967	-2.50001	-2.48565	-4.97394	-5.5589	-2.3625	-0.915044	-0.273498	-3.50001	-4.09947	0.41838	-3.01458	-3.33651	-2.97394	-4.23697	-4.44342	-4.23697	-4.5589	-6.82193	-5.14386	-1.7176	-4.50001	-5.14386	-2.93441	-3.89594	3.92492
52	1	0	0
53	1	1	1	1	-0.177335	0.19395	-0.0823529	0.399376	-0.378535	-3.73974	-2.93141		-4.98474	-4.26172	-3.37533	-2.24293	-1.41742					-3.57753	-3.96295	-3.66374	-4.24362	-2.22064	-4.7803	-6.64079	-5.89511	-1.4145	1.62384	-4.38903	-2.71796	0.882851	-7.62629	-1.56473	-3.35875	-5.10524	-4.10901	-7.54223	-8.68518	-9.18268	-2.81688	-2.73779	-3.84493	-8.16162	-3.23123	-3.23191	-0.387503
54	1	1	1	0	-0.681537	-0.132293	0.704394	0.077551	0.0634334	-4.42746	-4.43246		-4.6137	-3.3193	-3.93705	-1.17455	-3.3616					-4.6366	-5.73202	-5.55799	-5.59116	-3.5828	-6.31698	-6.12665	-3.77902	0.0401161	-0.292342	-5.94418	-6.21007	1.6117	-6.0478	-2.10354	-4.54169	-5.08669	-5.82103	-4.04014	-2.65256	-3.72894	-1.787	-3.09063	-5.6366	-6.71974	-4.95853	-4.51492	1.93228
55	1	0	0	0	-0.19587	-0.28605	0.503193	-0.504346	0.44557	-4.06305	-3.13663		-3.8147	-3.32927	-3.20534	-2.08109	-2.8147					-4.13663	-4.74272	-4.40302	-2.76523	-2.91904	-5.83497	-5.63216	-3.03542	0.335707	-0.881656	-4.24097	-3.48075	1.29916	-4.96298	-3.20975	-3.7174	-4.50761	-4.79471	-1.53637	-1.19876	-1.26026	-1.44395	-2.27749	-5.56289	-4.76848	-3.38299	-3.23646	0.234767
56	1	1	1	4	-0.0170468	-0.393709	0.531236	-0.634574	0.771429	-4.17965	-6.55637		-5.55637	-3.79632	-6.05114	-2.21595	-4.83814					-6.18864	-6.05114	-6.70321	-4.52188	-5.22516	-6.86671	-6.987	-1.42045	-0.754845	-2.84523	-6.987	-2.97141	0.238465	-4.44448	-4.4882	-4.7691	-8.18864	-7.51057	-2.39943	-0.275749	0.559554	-5.40204	-2.78947	-7.4231	-3.91065	-6.81013	-4.51057	-2.76237
57	1	0	0		0.210756	-0.0613205	-0.134022	-0.15419	0.166194	-0.110994	0.625972		0.304044	2.47397	0.304044	-1.69596	-1.69596					-0.110994	2.30404	1.47397	0.304044	2.39151	-0.695956	0.889006	1.88901	-0.110994	-0.110994	2.21093	-1.69596	-1.69596	3.82761	-0.110994	-0.695956	-1.69596	-0.110994	3.05893	0.889006	0.304044	-1.69596	2.21093	1.47397	-1.69596	1.88901	0.625972	-1.69596
58	1	1	1	1	-0.31611	0.0347179	0.143145	0.350972	-0.318511	-2.94336	-4.33215		-4.01965	-2.47487	-2.88559	-2.54507	-1.66039					-3.13783	-3.95623	-5.04692	-6.22237	-2.47858	-4.29899	-7.03595	-6.55679	-0.303914	1.68753	-4.06912	-6.79494	1.83254	-5.9306	-2.39385	-3.1088	-4.20998	-4.55679	-6.91042	-9.49538	-9.49538	-2.8019	-3.00621	-4.17948	-7.32546	-3.13198	-2.19465	-1.57354
59	1	0	0
60	1	2	1	0	-0.541128	-0.202305	0.771909	-0.153517	0.423385	-3.95364	-5.88438		-3.47782	-4.70116	-5.40865	-1.52353	-4.95364					-7.3196	-7.20256	-7.71446	-4.03055	-5.73463	-8.38188	-7.63645	-4.84729	1.01598	1.04728	-8.04308	-0.661788	1.61895	-6.26967	-1.24444	-2.5475	-7.79692	-8.18394	-2.39654	-1.79957	-2.68798	-3.83272	-3.25624	-7.94578	-7.7689	-7.51515	-3.0781	-3.5959
61	1	1	1	0	-0.222473	-0.0641056	0.377671	-0.116735	0.191453	-3.08479	-4.61767		-4.8147	-3.47182	-2.52121	-1.81031	-2.52121					-3.79722	-3.6804	-5.26537	-3.69652	-3.37784	-5.64869	-6.85033	-3.58729	0.434149	0.827039	-4.8147	-1.32363	1.0372	-4.3909	-3.09544	-2.32677	-5.41737	-4.5284	0.0237306	1.05776	-0.285036	-0.4157	-2.48576	-3.9628	-6.26537	-4.49983	-2.9628	1.59013
62	1	1	1	2	-0.169748	0.507419	-0.014934	0.278367	-0.360288	-3.38907	-3.19579		-4.32655	-3.7373	-3.62215	-1.73837	-2.70554					-4.91473	-4.50454	-4.41622	-4.26046	-2.41537	-4.97403	-7.67447	-4.37235	1.07372	-2.53678	-4.18262	-0.860105	1.59662	-6.74158	-2.21952	-2.12687	-5.13955	-4.21206	-4.71184	-4.58701	-4.99947	-7.1797	-3.09087	-4.56405	-6.94408	-4.24212	-1.76813	0.31628
63	1	1	1	0
64	1	1	1	0	-0.19587	-0.28605	0.503193	-0.504346	0.44557	-3.30508	-2.32738		-5.12132	-3.6267	-3.55127	-2.13811	-2.49755					-4.42774	-4.32931	-5.75381	-5.21324	-2.88185	-5.25171	-7.0349	-5.41132	-0.587723	2.07954	-4.75036	-5.34223	1.39351	-5.79583	-2.2174	-3.45414	-5.41132	-5.35788	-7.96931	-9.55428	-7.96931	-3.95734	-3.74864	-5.3897	-6.50697	-4.6506	-3.3306	-4.04754
65	1	1	1	0
66	1	0	0
67	1	1	1
68	1	2	1	1	-0.242065	0.21892	0.0496999	0.340504	-0.293445	-3.05781	-3.43703		-3.61533	-2.988	-3.87807	-1.20206	-2.03929					-3.44097	-3.75536	-4.69928	-8.04978	-3.96609	-4.905	-6.77345	-3.56578	0.211169	0.0760675	-5.63474	-0.143955	1.38383	-6.59912	-1.26347	-2.51096	-4.01415	-3.72625	-7.8692	-8.84119	-9.0822	-6.88342	-2.77759	-3.88342	-6.65899	-3.06894	-2.34872	-2.54869
69	1	1	1	1	-0.0953181	0.291429	-0.315438	0.520864	-0.53527	-4.47474	-3.19759		-4.22302	-4.5835	-1.3187	-2.01352	-2.33149					-2.73341	-2.50006	-4.12044	-4.71912	-3.03348	-4.61924	-6.57646	-5.26582	0.50126	1.62481	-4.89196	-7.67332	0.661389	-7.19939	-2.11873	-2.85385	-3.27909	-3.78255	-3.7812	-3.51121	-4.16201	-6.23591	-2.84818	-4.2564	-7.07506	-3.60365	-3.07423	-2.12172
70	1	2	1	1	-0.0905162	0.139976	-0.0526771	0.163121	-0.172053	-3.38961	-1.81358		-3.12213	-2.82257	-2.31161	-1.65265	-1.72665					-2.00495	-2.97458	-3.31161	-6.82257	-1.36314	-4.62094	-5.68507	-4.10011	1.06129	1.10817	-3.65265	-1.92533	1.08312	-2.31161	-1.63671	-1.99475	-3.47207	-3.23761	-4.05704	-6.1445	-6.55954	-4.62094	-2.33715	-3.65265	-5.68507	-1.96459	-1.8591	-3.89657
71	1	0	0	0
72	1	2	1
73	1	0	0
74	1	0	0	0
75	1	0	0	1	0.0842737	0.219016	-0.504442	0.462857	-0.556206	-2.6258	-2.0802		-3.51141	-3.02683	-1.30977	-1.32372	-0.783756					-2.74032	-2.74866	-3.41867	-4.61942	-0.629647	-3.07233	-5.17162	-4.6953	-0.696135	-0.562409	-3.02598	-5.56932	0.85649	-6.12022	-2.68859	-3.00752	-3.63995	-3.10497	-3.75005	-2.81352	-4.12564	-3.04383	-2.33991	-2.43092	-6.90609	-2.07976	-3.6621	0.651932
76	1	0	0
77	1	1	1	4	-0.00657863	-0.0379832	0.162833	-0.258103	0.303337	-1.52085	-2.25356		-3.5234	-2.59686	-2.08175	-2.13157	-1.84917					-3.13157	-2.76209	-4.0191	-2.59686	-2.22416	-4.0336	-7.20352	-1.14923	1.31325	-2.00474	-3.29663	-1.55967	0.463105	-4.37755	-3.72044	-0.988761	-3.56492	-3.0191	2.05708	-1.07799	3.03391	-1.94528	-0.514477	-4.43413	-4.73222	-3.84277	-2.8112	-1.05377
78	1	0	0	1	0.140072	0.220168	-0.458343	0.295654	-0.345498	-4.4583	-3.29784		-5.37584	-4.90191	-0.991176	-2.16206	-1.50685					-2.85926	-3.33631	-4.90191	-6.22384	-2.65095	-5.22384	-5.84533	-4.54577	-0.964565	-1.68778	-3.93106	-3.37584	0.871032	-3.20592	-2.70028	-3.9608	-3.87334	-4.1195	-4.63887	-6.9608	-8.54577	-3.99118	-3.0222	-4.59157	-5.73841	-2.91641	-5.15345	-2.3266
79	1	0	0	2	-0.267515	0.33455	0.109628	0.0595918	-0.126339	-4.39622	-2.98242		-4.58709	-3.98242	-2.67775	-1.51961	-2.48058					-3.15445	-4.44676	-4.77448	-2.77933	-3.02307	-4.36673	-6.6361	-3.87991	-1.18683	-1.44483	-4.75525	-3.52198	0.666938	-6.28399	-1.61355	-3.75525	-4.33069	-5.05505	-1.73391	-3.96575	-2.14659	-3.08877	-3.19167	-4.52605	-8.57861	-4.1906	-4.34499	1.72245
80	1	2	1	4	0.0435534	-0.458631	0.49455	-0.639664	0.806002	-3.25806	-6.21929		-6.05423	-2.98291	-5.83742	-2.50213	-4.97828					-5.1344	-5.48232	-7.80425	-2.6453	-5.70909	-7.09376	-7.35679	-1.54429	-0.736204	-2.12413	-6.87136	-3.9508	-0.301508	-4.07386	-4.08377	-3.66377	-6.45633	-6.94175	0.783102	1.76905	1.16834	-4.67872	-4.2864	-6.17622	-3.06401	-5.67872	-4.82074	-4.45633
81	1	1	1	1	-0.613157	0.0880192	0.352893	0.418199	-0.262425	-3.17226	-3.75537		-3.59039	-2.45468	-2.88444	-0.570724	-2.16303					-3.65103	-3.78905	-4.12669	-4.48312	-1.99392	-4.87085	-6.22315	-3.89204	0.109483	1.4753	-3.89509	-7.13388	1.74349	-5.6588	-1.7395	-2.2909	-4.81774	-5.0773	-3.59286	-3.08599	-4.36411	-1.74088	-2.11329	-4.0329	-6.16303	-4.20788	-2.5622	1.21662
82	1	2	1	0	-0.277023	-0.261369	0.567827	-0.272029	0.494646	-3.59417	-5.88204		-4.82314	-2.2851	-4.96875	-2.80879	-4.09544					-5.37954	-5.74453	-6.36266	-6.98157	-5.02074	-6.78893	-6.541	-0.376887	-0.632213	-1.57097	-6.88204	-1.507	0.150284	-5.78893	-3.0307	-3.26537	-6.541	-6.65964	-0.405224	-7.03404	-0.62151	-6.50353	-2.17422	-6.65964	-6.20397	-5.85819	-4.83473	-5.98157
83	1	2	1	2	-0.178295	0.211429	-0.00638656	0.202017	-0.242065	-4.84227	-2.43134		-5.13178	-2.92667	0.318514	-0.95741	-0.813866					-1.11683	-2.84227	-4.54682	-3.44373	-1.89232	-5.30171	-3.65785	-3.90939	2.37777	0.365405	-2.90939	-3.52035	2.21498	-3.03492	-4.30171	-1.918	-3.687	-2.96186	-4.44373	-7.30171	-4.71674	-0.513804	-2.0633	-2.79391	-4.39482	-3.09225	-4.13178	1.36983
84	1	1	1	1	-0.30449	0.06497	0.20048	0.22036	-0.143625	-3.02718	-4.42235		-3.793	-4.42989	-3.91985	-3.65197	-2.43841					-3.59157	-4.13695	-4.38161	-3.94123	-2.48965	-4.7737	-6.56437	-4.7785	-0.646744	-0.756722	-4.70811	-6.36346	1.42868	-6.81749	-2.19916	-2.17522	-4.93585	-4.64537	-7.58105	-5.73119	-8.615	-1.36391	-3.03721	-4.04731	-7.36346	-4.14934	-3.80275	-1.99469
85	1	1	1	1	-0.00417767	0.313133	-0.319088	0.377095	-0.343962	-4.31043	-2.98757		-4.30426	-3.29352	-2.97833	-1.99594	-1.23916					-2.82578	-4.07287	-4.37526	-4.70652	-2.66886	-4.41295	-7.78384	-4.11412	-1.2298	-1.39932	-5.07287	-4.43638	0.192481	-6.37526	-3.4088	-3.9047	-4.02134	-4.00373	-7.83631	-9.04688	-6.77528	-4.39316	-1.8266	-4.14136	-6.23365	-3.35998	-5.35918	-2.11749
86	1	1	1	0	-0.551597	-0.0927251	0.54545	0.185114	-0.00523409	-3.0402	-4.59184		-4.71128	-1.9892	-4.72855	-1.38978	-2.53849					-4.97431	-4.52239	-6.37567	-6.87477	-2.51863	-5.99507	-6.20878	-4.02945	-0.460865	0.639768	-5.30918	-6.93367	1.10411	-6.2707	-1.6648	-3.36213	-6.22095	-5.66897	-7.51863	-9.78167	-9.01613	-1.68997	-2.70378	-5.57221	-6.47424	-5.44538	-2.42236	0.271174
87	1	0	0
88	1	0	0	0	-0.373445	-0.344442	0.6994	-0.445186	0.56533	-4.03398	-3.31288		-1.48516	-1.52025	-4.16362	-1.3163	-3.10917					-3.7302	-4.46413	-5.22663	-2.64596	-3.45655	-5.86406	-4.16362	-2.74858	0.24098	0.394379	-5.30606	-5.0567	1.6523	-5.01161	-1.27243	-0.820877	-4.11512	-5.03398	-0.145999	0.142816	-1.44339	-0.96386	-2.89443	-4.29251	-4.11512	-3.02836	-2.15746	-0.564339
89	1	0	0	0	-0.397647	-0.231981	0.33599	0.196927	-0.000144058	-3.64548	-4.07949		-4.22399	-1.81636	-3.42424	-0.985748	-2.74756					-5.01337	-5.22883	-4.80054	-5.66664	-2.07676	-6.57763	-4.91661	-3.41457	-0.919053	-0.280107	-4.33686	-6.5411	0.876326	-5.31357	-3.7738	-3.64225	-5.73375	-4.57148	-7.77557	-11.1261	-7.64064	-2.56459	-2.22822	-4.78978	-6.89341	-4.77557	-2.9937	-1.58652
90	1	1	1
91	1	0	0	2	0.117215	0.272893	-0.344634	0.0655462	-0.321489	-3.60734	-3.01054		-3.88135	-4.12497	-3.74175	-1.41462	-2.10805					-3.47351	-3.49754	-4.50416	-2.72618	-2.47894	-4.10805	-5.74436	-3.21084	-1.42087	-2.66677	-4.23084	-6.62407	0.179502	-5.80849	-2.67796	-3.99491	-3.86989	-4.55368	-8.46057	-6.87561	-6.47785	-2.93105	-3.12667	-4.27546	-5.92215	-2.92511	-4.54455	2.63077
92	1	1	1		-0.43952	0.32946	0.419832	0.100984	-0.0319328	-4.35367	-5.61255		-4.90372	-3.72368	-4.82668	-2.71431	-3.73989					-5.77009	-4.94697	-7.06454	-3.54691	-5.67352	-6.03757	-7.1486	-4.97868	0.653072	-2.05944	-6.43491	-1.08899	2.85517	-6.47053	-0.527724	-2.05437	-6.45261	-6.95957	-6.58301	-6.23787	-6.58301	-6.47053	-3.02097	-6.09202	-7.03757	-5.55406	-3.4593	-0.443732
93	1	0	0	1	-0.0360624	0.292773	-0.370468	0.489844	-0.548715	-4.21204	-2.07065		-4.46208	-4.87266	-2.98836	-2.44942	-1.06861					-2.11678	-3.4735	-3.72164	-6.42769	-2.44975	-3.57477	-7.06861	-6.04838	-1.18887	0.651443	-4.7337	-2.29394	0.547801	-7.86379	-1.19971	-4.34887	-3.41922	-3.23187	-7.95126	-6.94376	-8.65358	-2.64786	-4.14068	-4.37761	-8.38647	-3.02793	-4.08604	-3.01855
94	1	1	1	2	0.000816327	0.456807	-0.489364	0.411477	-0.648211	-3.28811	-1.89584		-5.36113	-2.88462	-1.47685	-2.27665	-0.688976					-2.41753	-2.50077	-3.78078	-6.1513	-2.09225	-3.08605	-6.41274	-3.70132	-0.78445	-0.737138	-3.87966	-6.5014	1.1961	-6.81826	-2.76317	-2.55641	-2.87719	-3.05682	-4.35423	-5.73826	-5.1513	-0.486871	-2.40382	-2.89543	-6.14335	-3.336	-3.2947	2.54163
95	1	0	0	0
96	1	0	0		0.276927	0.531429	-0.626507	0.351837	-0.576663	-4.86738	-0.000666003		-3.99612	-5.48797	-1.71187	-0.151836	-0.896759					-1.72111	-3.76733	-3.77098	-5.27074	-2.21557	-3.70661	-7.16604	-4.01332	-1.66864	-5.00254	-3.7242	-5.48797	0.391919	-7.28634	-1.57149	-4.37527	-2.81743	-2.73397	-4.56197	-4.12573	-5.03292	-5.35594	-3.79123	-2.49399	-6.53688	-2.2883	-4.28373	-0.974901
97	0	0	0	0	-0.532005	-0.0926291	0.503962	0.158127	0.0035054	-3.38808	-4.64194		-3.59641	-2.94282	-3.87984	-1.48848	-2.66875					-4.07653	-5.354	-5.65918	-7.86777	-3.5652	-5.47088	-6.51413	-2.96088	-1.36103	1.87666	-5.81273	-3.73757	1.2529	-7.50164	-1.26093	-4.48925	-4.63852	-4.6014	-8.27216	-6.29353	-8.15017	-2.26818	-2.93126	-4.72662	-6.61815	-4.37948	-3.40542	-3.24198
98	1	0	0
99	1	0	0	0	-0.53066	-0.155438	0.52509	0.140552	-0.00388956	-4.3087	-4.50155		-4.47844	-3.84675	-4.7596	-1.60725	-2.9294					-4.34109	-5.58548	-3.63939	-4.58901	-2.65457	-5.76558	-6.86912	-3.82681	-0.760721	0.389669	-5.50322	-7.85205	1.15285	-6.64673	-3.12894	-3.91382	-5.38799	-5.13732	-1.89758	-3.55753	-1.86617	-1.88314	-3.13538	-5.5166	-7.29565	-4.66153	-4.68212	1.17088
100	1	0	0	0	-0.502425	0.00216086	0.324946	0.277887	-0.127971	-4.00635	-4.01604		-3.22376	-4.1063	-3.13663	-0.871173	-2.61615					-3.8842	-3.89489	-4.64142	-2.67633	-1.66295	-5.57403	-6.85087	-3.73914	-0.115252	0.760648	-4.73753	-6.51789	1.32141	-5.6748	-3.14511	-3.47316	-4.81322	-4.54288	-7.90746	-8.159	-9.22939	-1.38703	-3.49062	-5.55131	-7.42203	-4.48792	-2.70347	0.789163
101	1	2	1	1	-0.286819	-0.215078	0.165906	0.287971	-0.226218	-2.86501	-3.16025		-3.44756	-1.18212	-2.67821	-1.52106	-1.74546					-2.94435	-3.22483	-3.96317	-10.674	-2.82848	-4.62958	-5.48415	-7.08901	-0.766333	2.07002	-4.2023	-8.21454	2.17357	-6.84108	-1.28112	-3.19218	-3.57858	-3.1465	-6.69669	-7.21454	-7.97353	0.0229929	-2.10412	-3.35656	-5.57594	-3.15631	-2.64884	-5.77916
102	1	0	0	4	-0.181945	-0.495894	0.741657	-0.578487	0.748956	-3.13358	-7.50144		-4.94505	-3.12538	-7.68201	-2.17316	-4.31278					-5.65817	-6.00394	-7.06534	-3.04587	-5.73092	-8.41898	-7.78155	-2.28741	-0.226413	-0.624564	-7.12947	-5.94505	0.752336	-4.94505	-3.20953	-3.94505	-5.9742	-7.78155	-1.21387	-0.421487	0.160545	-3.88155	-3.51744	-7.88847	-3.76236	-6.63471	-3.67602	-1.64639
103	1	0	0	0	-0.500408	-0.0745738	0.37383	0.0851381	-0.00533013	-4.61072	-5.23466		-4.31448	-2.65038	-4.5689	-3.52701	-2.29891					-4.28033	-4.53579	-6.04713	-5.3944	-3.93663	-5.79732	-5.97027	-3.04803	-0.968777	0.766169	-5.79732	-4.24286	0.936172	-6.87801	-6.01169	-4.14744	-5.34504	-5.30158	-8.11322	-9.45026	-8.02576	-2.61205	-2.02488	-5.67028	-6.91683	-5.01519	-3.45859	-5.7324
104	1	0	0	2	0.292005	0.40024	-0.559088	0.247827	-0.450948	-3.20618	-2.96021		-5.4275	-4.5009	-3.30048	-3.24715	-1.56576					-4.13679	-3.72909	-3.85895	-4.9133	-2.19853	-4.33274	-7.81887	-4.61209	-2.45171	-2.54109	-3.59085	-5.80413	0.232689	-6.69582	-3.60889	-4.4871	-4.29102	-4.05305	-8.12606	-0.962939	-7.66885	-7.02001	-3.64895	-3.93456	-8.92124	-3.81887	-5.05741	1.1346
105	1	1	1	1	-0.122209	0.162065	-0.134406	0.379496	-0.391597	-5.2251	-2.52087		-3.02161	-1.92402	-2.74108	-2.55868	-1.48551					-3.65888	-4.17981	-3.89727	-5.91571	-1.26508	-4.16713	-7.14519	-5.86362	0.00507786	-1.12378	-4.22346	-8.17029	1.70558	-7.59378	-6.50333	-3.30882	-4.41634	-3.21609	-7.95878	-10.8333	-10.0963	-5.68125	-1.50283	-4.05043	-8.44859	-2.4319	-2.89989	-3.73405
106	1	0	0	0
107	1	0	0
108	1	1	1
109	1	1	1
110	1	1	1
111	1	1	1
112	1	1	1
113	1	0	0
114	1	1	1
115	1	0	0
116	1	1	1
117	1	0	0
118	1	0	0
119	1	0	0	0	-0.418583	-0.163409	0.528739	-0.055078	0.299784	-4.30795	-3.65587		-2.1153	-2.30795	-6.1153	-1.62345	-3.30795					-7.1153	-4.1153	-5.53034	-4.1153	-4.30795	-5.53034	-3.79337	-3.65587	-0.126618	0.408259	-6.1153	-4.79337	0.646249	-2.53034	-1.94538	-2.65587	-7.1153	-6.1153	-3.79337	-5.53034	-7.1153	-5.1153	-1.94538	-4.79337	-4.30795	-4.79337	-1.65587	-4.1153
120	1	1	1
121	1	2	1	2	0.0204082	0.326002	-0.23976	0.0804322	-0.147563	-3.31895	-2.88599		-3.55341	-2.51159	-1.45105	-1.83352	-2.51159					-3.55341	-2.24856	-3.18144	-3.83352	-2.31895	-3.47095	-4.83352	-2.28332	0.818558	-1.43142	-2.73398	-2.43142	0.716678	-1.83352	-1.85951	-2.05591	-2.99702	-3.94043	-2.83352	-5.05591	-4.64087	-6.64087	-1.71014	-3.55341	-4.47095	-2.08629	-2.94043	-4.64087
122	1	0	0
123	1	1	1
124	1	2	1
125	1	0	0
126	1	1	1
127	1	2	1
128	1	0	0
129	1	0	0
130	1	0	0
131	1	1	1
132	1	1	1
133	1	0	0
134	1	0	0
135	1	0	0	0						-2.52632	-3.77556	-1.11831	0.0301825	-2.4916	-3.48975	-3.43702	-2.35714	-5.56385	-8.18834		-7.51027	-5.18234	-4.36052		-3.17042	-3.13378	-5.38787	-0.837254	-6.27505	-1.57609	1.6659	-4.01575	-4.83314	-0.982791	-7.8473	-1.18234	-3.9737	-5.7465		-9.7733	-8.14103	-9.39479	-1.39046	-0.258194	-4.23725	-9.09523	-3.24348	0.546821	1.26088
136	1	0	0	1						-2.05985	-4.27939	-1.03089	-1.32977	-3.0544	-2.71517	0.134911	-2.51471	-4.46117	-8.10503		-5.2189	-5.50299	-4.0206		-4.46944	-2.96402	-4.73746	-0.225445	-6.18446	-0.670996	1.56967	-4.72751	-5.47775	-0.597517	-6.76264	-1.00925	-2.82095	-6.13102		-4.2506	-4.5115	-6.00549	-2.199	-0.12122	-4.9237	-7.10503	-3.26313	0.863844	-1.95964
137	1	0	0	1						-2.14517	-3.93089	-1.07084	-1.47913	-2.59819	-3.11327	-2.38967	-2.36408	-5.26036	-6.01761		-4.23045	-5.36205	-3.32999		-5.76097	-2.39692	-5.13735	-1.00371	-5.61862	-0.0797703	0.352194	-4.0049	-5.0829	-1.11882	-7.05643	-2.7825	-1.69058	-5.38657		-4.71884	-3.92789	-6.23787	-3.59461	-0.973212	-4.51136	-7.25282	-3.31815	-0.111993	0.615614
138	1	1	1	0						-2.4168	-3.69174	-1.62344	-0.862658	-1.88335	-4.02712	-0.720928	-2.61592	-5.77435	-6.69418		-4.92064	-5.02099	-4.41178		-5.04565	-2.53077	-4.69906	-0.867115	-5.03327	-1.12514	0.711422	-4.01185	-7.54608	-0.819156	-5.88126	-1.4581	-2.09869	-4.86471		-3.21015	-3.26339	-4.50275	-1.74061	-0.446765	-4.13876	-7.23121	-3.08825	0.100588	1.5854
139	1	1	1	0						-2.40862	-4.60388	-5.04707	0.0121103	-1.99045	-4.89862	-2.07487	-2.95252	-4.66801	-7.12744		-5.3287	-6.06855	-5.39048		-5.27778	-4.37701	-6.22055	0.663722	-4.34172	-2.35375	1.10618	-6.03998	-6.03998	-1.53436	-4.20858	-3.95418	-3.427	-6.28614		-3.12182	-2.69004	-4.78167	-2.02678	-0.928996	-5.1967	-7.75821	-3.96421	0.603737	0.229744
140	1	0	0	0						-2.56949	-6.17209	-1.07078	-1.48169	-2.76743	-5.69343	-1.66507	-4.13704	-6.54823	-6.51786		-4.75409	-6.61097	-5.67656		-4.47347	-5.00479	-7.05843	-1.39288	-3.45177	-1.63624	0.538551	-6.57926	-5.89337	-1.11769	-4.47347	-1.77079	-3.6393	-6.71051		-1.44104	-2.21104	-3.56755	-2.40934	-0.832528	-6.08046	-6.61097	-5.38858	-0.902537	-0.851341
141	1	1	1	0						-2.13595	-4.58694	-1.92857	-1.8819	-3.25309	-4.62556	-1.44265	-2.79601	-5.70605	-5.25309		-2.38649	-5.38886	-4.50751		-4.8886	-3.40557	-5.99293	-1.20948	-5.31486	-1.99113	-0.840752	-4.3747	-4.91569	-1.68988	-5.7299	-2.77106	-3.7239	-5.7299		-4.76643	-4.60889	-6.54933	-2.35718	-0.518174	-5.27047	-7.93635	-4.03316	-1.34793	1.83075
142	1	1	1	1						-2.554	-3.6981	-1.73494	0.000470674	-1.74743	-3.3641	-1.60708	-2.27551	-5.00796	-5.54853		-3.6981	-5.34499	-3.44317		-5.78557	-3.49489	-4.94906	-0.028771	-4.4844	-0.764784	1.30719	-4.61564	-6.68603	-0.833032	-6.27099	-1.4255	-2.00046	-5.94906		-6.68603	-7.423	-7.27099	-2.4031	-0.152051	-3.71028	-7.00796	-2.88556	-0.17296	1.59226
143	1	0	0	1						-1.97808	-3.61631	-0.314735	-1.71505	-3.0789	-4.08278	-1.15739	-3.36927	-5.1625	-5.86705		-3.12209	-5.49265	-4.44203		-5.76396	-3.09055	-4.77645	-1.60652	-4.30905	-2.14823	0.197445	-4.41248	-7.37401	-1.42472	-5.45201	-2.46206	-3.77019	-5.33653		-5.73929	-5.49265	-7.22962	-2.06927	-0.694899	-4.09837	-8.30001	-3.04074	-0.675761	-1.17796
144	1	0	0	4						-2.21685	-5.52906	-1.51581	-0.992091	-2.68618	-6.19364	-2.71068	-3.2149	-5.79403	-6.11887		-4.5003	-6.39068	-5.39068		-3.35377	-4.59848	-6.51941	-1.09091	-3.34522	-1.26694	1.46867	-6.4263	-5.99334	-0.983359	-2.78678	-1.41284	-3.03399	-7.10437		0.158284	-1.10979	-2.21296	-2.2929	-0.719634	-5.49084	-3.31778	-4.89025	0.772511	-4.44902
145	1	0	0	0						-2.87423	-4.7216	-1.42604	-1.66726	-2.39513	-5.08093	-3.03786	-2.8901	-5.21843	-6.75609		-6.18672	-5.92892	-4.90293		-5.733	-4.37937	-5.66589	-1.41796	-5.03786	-0.767768	0.479233	-5.46236	-6.35273	-0.364878	-6.21843	-1.4899	-2.86166	-6.28402		-2.74739	-4.32658	-4.99604	-1.45407	-0.444082	-4.9554	-7.18672	-3.92238	0.323828	1.28088
146	1	1	1	1						-2.61183	-2.52022	-1.17648	-0.948942	-2.99274	-2.87096	-1.91938	-1.27348	-4.85489	-6.90551		-6.19829	-4.05262	-3.26519		-4.44341	-1.96851	-4.40128	-0.263423	-5.87636	-1.10395	0.432156	-3.21416	-4.84074	-0.472075	-7.31077	-2.9092	-3.40909	-4.56022		-7.06079	-5.95037	-5.72581	-1.90551	-0.107122	-3.59541	-6.76533	-2.73232	0.76677	2.08114
147	1	0	0	1						-2.48323	-4.3015	-2.0911	-2.3155	-3.77582	-3.06425	-1.77461	-2.29802	-4.80516	-6.32256		-4.50313	-5.35113	-3.39507		-4.37293	-3.21362	-4.95059	-0.577132	-5.17481	-0.817565	1.0073	-4.70036	-5.99498	-1.26028	-6.70958	-1.66071	-2.60267	-4.9397		-3.63743	-4.41002	-5.65513	-2.5152	-0.605353	-4.67306	-6.74706	-3.83511	-0.347077	0.122658
148	1	1	1	0						-2.49202	-4.09241	-1.7139	-0.849884	-1.85678	-4.44967	-0.93704	-2.90911	-5.13972	-5.56118		-4.09241	-5.41434	-4.56118		-4.69611	-3.94227	-5.30245	-0.304468	-4.48589	-1.40854	1.48263	-5.46165	-4.44967	-0.796785	-5.87668	-1.69435	-3.13972	-5.94227		-3.64062	-3.41434	-5.84498	-1.8667	0.32495	-4.48589	-6.78357	-3.30245	0.500285	0.166252
149	1	0	0	0						-2.6664	-4.46099	-1.02055	-1.24143	-2.31766	-4.8564	-1.66213	-2.75146	-5.68503	-7.00696		-5.7083	-5.6174	-4.40289		-3.53708	-3.91273	-5.84346	-1.53968	-4.46099	-0.432861	0.711536	-5.22455	-4.01419	0.0260199	-5.69662	-1.22089	-2.27687	-6.50107		-1.28778	-1.45422	-3.86946	-1.65859	-0.0795401	-4.83064	-5.19961	-3.83384	0.977057	-2.88098
150	1	0	0	0						-2.31583	-4.00287	-1.21813	0.0435997	-1.5805	-4.63776	-1.76168	-3.42119	-5.29566	-6.14365		-5.82173	-5.47463	-4.74312		-5.04604	-4.07326	-5.48373	-0.50558	-5.44766	-0.669217	1.69372	-5.46558	-3.45659	-0.311776	-6.57806	-1.36702	-2.05026	-5.82173		-3.88363	-4.09751	-6.59769	-2.58416	-0.0801505	-4.83331	-7.03262	-3.4769	0.754434	0.138786
151	1	0	0	0						-1.86821	-4.32534	-0.43827	-0.880942	-2.38674	-4.23937	-1.4377	-2.37359	-5.30856	-6.05669		-3.6852	-6.6771	-3.52887		-4.24335	-3.55584	-5.05669	-1.23589	-5.08498	0.734187	1.16839	-4.47173	-5.13586	-0.261392	-7.28376	-1.17761	-1.31222	-6.35087		-3.69062	-3.91982	-6.57327	-5.45779	-0.791179	-4.57828	-8.09934	-3.32323	0.511099	0.873127
152	1	0	0	0						-2.75391	-4.55568	-1.58026	-1.33468	-2.52673	-4.85824	-1.59521	-3.63585	-5.12128	-5.12128		-5.76513	-6.76513	-4.85824		-5.51721	-3.85824	-5.67767	-1.55081	-2.93224	-2.06469	-0.748325	-5.18017	-5.37282	-1.90715	-4.55568	-2.33887	-3.40758	-5.24157		-3.59521	-3.18017	-5.59521	-2.12851	-0.831443	-4.09271	-6.3057	-4.37282	-0.834396	0.690194
153	1	1	1	0						-2.83355	-4.13484	-1.59255	-1.67326	-3.10557	-4.52642	-1.90655	-2.17683	-5.15069	-5.85612		-3.83355	-5.46071	-4.85612		-5.61712	-3.6254	-5.49067	-1.27985	-4.79256	-2.02574	0.662061	-5.34676	-5.93629	-1.64351	-5.67326	-3.26683	-4.46566	-6.05063		-7.44108	-2.5831	-6.84318	-2.09979	-1.18957	-4.86918	-7.84318	-3.6704	-0.315706	3.11109
154	1	1	1	1						-1.96979	-3.73081	-0.968377	-1.97545	-2.81797	-4.01961	-1.72922	-2.33182	-5.08338	-4.78281		-3.21783	-5.68062	-4.89278		-3.80952	-3.40378	-5.09978	-1.07931	-4.78944	-1.90173	-0.447046	-4.36611	-4.18467	-1.25809	-6.38106	-1.82307	-3.94366	-5.55099		-6.59679	-4.9964	-5.51757	-3.25407	-0.800283	-4.6441	-7.5066	-3.59099	-0.826902	-0.0352898
155	1	0	0	1						-3.09477	-4.44744	-1.66245	-1.37837	-1.19776	-3.47545	-1.25731	-1.42064	-4.61183	-5.75556		-5.62432	-5.39299	-3.80803		-4.77632	-3.58411	-5.89995	-0.849587	-6.42541	-1.56819	1.37127	-3.7351	-4.93842	-0.889077	-6.94624	-2.26401	-3.25306	-5.43638		-6.8551	-6.53907	-8.07749	-8.14788	-0.0969413	-4.84045	-7.88484	-3.95805	-0.658833	0.976502
156	1	1	1	1						-1.48376	-2.15401	-2.091	1.48564	-2.73848	-2.98938	-0.431486	-1.65548	-5.20237	-7.30425		-5.05448	-5.31308	-3.98938		-5.12265	-1.94584	-4.02518	-1.41744	-6.30425	-1.1555	2.13945	-3.34892	-3.48688	-0.0260882	-6.85445	-0.164204	-3.05078	-4.73107		-5.97531	-5.71929	-8.20237	-1.50004	0.0857574	-3.29767	-8.13824	-1.53124	1.06866	-0.804992
157	1	1	1	2						-1.74266	-3.33478	-0.0459042	-1.94358	-3.44186	-3.51063	-1.7795	-2.40414	-5.55502	-6.51549		-4.26962	-4.93704	-4.20138		-2.98516	-3.83013	-5.20138	-2.27476	-5.43954	-1.91357	1.72007	-4.6112	-4.99702	-0.949746	-7.20138	-2.2371	-3.50094	-4.99023		-8.55502	-8.26551	-8.81805	-2.69842	-1.00256	-4.20138	-7.97006	-3.35208	-0.82521	0.464262
158	1	0	0	0						-2.26536	-2.84664	-1.30913	0.369385	-2.40549	-3.553	-2.00092	-2.02921	-5.10246	-5.31238		-6.47797	-4.54276	-3.70158		-5.28654	-3.3498	-4.75078	-0.0307737	-6.05807	-0.894632	1.12375	-4.72742	-3.69307	-0.743076	-6.82944	-1.93337	-2.43831	-5.12518		-4.81706	-4.99394	-6.93253	-0.635873	0.128161	-4.0764	-7.98698	-2.78505	0.29361	0.0751676
159	1	0	0	0						-1.87471	-4.71996	-0.829291	-0.204604	-1.45376	-4.81247	-2.79821	-3.10543	-5.12014	-6.26952		-5.71103	-6.00648	-4.68456		-4.68456	-3.71549	-6.55903	-1.3052	-5.46592	-0.642549	2.16579	-5.33663	-5.9216	0.0787267	-6.26952	-1.43617	-2.14549	-5.71103		-4.28933	-4.66717	-6.49629	-2.53913	-0.640427	-4.46592	-7.40702	-3.88095	0.0738892	0.898036
160	1	0	0	1						-2.29478	-4.00934	-1.24604	-2.10752	-3.12357	-3.63208	-1.70652	-1.05199	-5.11042	-6.68958		-5.0312	-4.80723	-4.54892		-4.05339	-2.8674	-4.3367	-0.726161	-6.0312	-1.36896	1.43105	-3.44991	-2.16224	-1.07203	-6.42076	-0.531775	-2.70048	-5.08162		-3.88969	-3.8872	-6.1221	-3.03671	-0.408864	-3.91233	-7.89469	-2.56179	-1.33542	-0.112787
161	1	0	0	0						-2.0264	-3.50885	-1.1647	-1.38957	-3.18172	-4.53513	-1.39618	-3.2783	-5.3558	-6.5782		-5.64531	-5.90835	-5.10689		-4.42292	-2.94135	-5.34647	-1.72702	-5.06035	-1.13576	0.743458	-5.22171	-6.92215	-1.00742	-5.8677	-1.86354	-3.35346	-6.28274		-4.1838	-4.17965	-7.068	-1.70075	-1.08053	-4.44268	-7.16316	-3.3818	0.300179	1.70004
162	1	0	0	0						-2.507	-4.82506	-2.6282	-1.06541	-3.30824	-3.68697	-1.84451	-2.60175	-5.67822	-6.14056		-4.87087	-5.52389	-4.76823		-5.72553	-3.838	-5.9045	-1.19311	-3.69578	-1.87836	1.41266	-4.66663	-7.58802	-1.00215	-5.19779	-1.48776	-3.03996	-5.87753		-4.22303	-4.64373	-6.20615	-3.79007	0.077959	-4.30599	-7.77444	-3.79007	1.50225	-0.851057
163	1	1	1	0						-2.82828	-4.68831	-1.31971	-1.45187	-2.59736	-5.20571	-1.98635	-3.4024	-4.90085	-6.35457		-4.64931	-7.07078	-4.81204		-6.12324	-3.45187	-6.4187	-1.85854	-4.21992	-1.00315	0.133795	-5.23427	-6.35457	-0.821493	-5.12324	-2.12324	-3.24151	-6.29317		-6.97124	-6.07078	-7.5562	-2.14004	-0.777469	-5.09677	-7.70821	-4.19163	0.045939	0.984119
164	1	1	1	0						-2.28371	-4.47045	-0.927692	-1.21326	-3.40499	-5.5263	-2.016	-3.2222	-5.8046	-7.00164		-5.91625	-6.2931	-5.26116		-6.77423	-4.32027	-6.33682	-1.41667	-5.20944	-1.08773	1.48699	-5.89976	-5.86734	-0.253608	-6.18926	-2.35076	-3.12078	-6.4523		-5.07379	-4.92456	-6.8046	-1.39919	-0.645803	-5.14974	-8.77423	-4.70098	0.3419	1.55108
165	1	0	0	0						-2.67001	-5.24474	-2.04125	-1.03001	-2.19961	-6.01886	-1.99039	-3.73937	-4.76106	-5.93756		-4.17902	-6.91793	-5.73507		-4.78754	-4.98783	-6.5728	-1.58435	-4.74368	-1.93633	-0.513136	-6.26941	-5.19665	-1.83506	-5.48353	-2.34275	-3.62356	-7.66795		-4.32003	-4.42695	-5.5728	-4.80546	-0.755065	-5.97764	-6.87946	-4.87946	-0.430418	1.25928
166	1	1	1	0						-2.53074	-5.07403	-1.03329	-0.643579	-2.46621	-4.65899	-1.26111	-3.51128	-5.71414	-5.18002		-4.90411	-6.253	-4.92023		-4.35887	-4.58861	-5.80101	-1.90478	-5.91483	-1.09142	0.79972	-5.811	-7.19956	-0.630812	-7.28048	-1.50367	-3.67943	-6.55466		-6.98092	-6.71414	-8.89346	-1.38753	-0.965159	-5.17357	-8.98092	-4.28744	-0.388465	0.392622
167	1	1	1	0						-3.14269	-2.58929	-1.92681	-0.929116	-3.36821	-4.43547	-1.13202	-2.46696	-4.72497	-5.95004		-6.60212	-5.01716	-4.61692		-3.99766	-3.24241	-5.22814	-0.769228	-5.57297	-1.30769	0.0293187	-4.84179	-4.47536	-0.780117	-6.06708	-3.06708	-3.20002	-6.51639		-2.62811	-2.40144	-4.35885	-1.5043	-1.00372	-4.55149	-6.69327	-3.67767	-0.383543	1.72999
168	1	1	1	0						-2.25808	-4.83112	-2.07645	0.350137	-1.11659	-4.60619	-1.49091	-2.62151	-5.15602	-6.2802		-5.47053	-5.93576	-4.42502		-3.45444	-4.25211	-6.2965	-0.413027	-4.94215	-0.814887	1.25521	-5.79015	-6.97457	-0.874821	-5.76725	-1.9191	-3.04341	-5.86112		-2.08086	-1.67379	-4.00439	-2.11931	-0.188929	-4.59606	-5.8252	-4.39399	0.675171	0.0477928
169	1	1	1	0						-2.15764	-5.14722	-0.827889	-1.14917	-2.41754	-5.31196	-1.81598	-3.45881	-6.26616	-6.40818		-5.6963	-6.43327	-4.93524		-6.28888	-4.6223	-6.26616	-1.25563	-5.15764	-0.965236	1.46112	-6.01823	-6.6223	-0.629989	-5.90861	-1.35852	-3.04457	-6.80673		-4.77431	-4.81495	-6.40818	-1.30399	-0.582727	-5.38352	-8.01823	-4.6368	0.4483	0.450445
170	1	1	1	0						-2.54205	-3.82668	-1.80544	-0.809131	-2.38566	-4.38408	-1.15451	-2.95182	-5.3778	-5.73143		-5.21206	-5.6687	-4.41593		-5.30442	-3.58666	-4.73947	-0.862441	-5.4551	-1.41191	1.0184	-5.02362	-6.26909	-0.603068	-5.29255	-1.10111	-3.80966	-5.97536		-6.57943	-6.01383	-8.13582	-1.09143	-0.384478	-4.42887	-7.97536	-2.99929	0.467802	0.757209
171	1	0	0	0						-1.81205	-4.81019	-3.25275	0.273992	-1.91225	-4.52136	-2.12585	-2.93639	-5.9023	-6.08817		-4.43856	-5.95067	-4.93437		-5.56461	-4.52136	-5.20065	-0.96405	-4.95889	-3.95889	1.45079	-6.14331	-6.34401	-0.446119	-5.4101	-2.96095	-4.10176	-6.00071		-2.52288	-3.31734	-4.91825	-3.41858	-0.885557	-5.1247	-6.65521	-3.67539	-0.296682	-0.41292
172	1	1	1	0						-3.75277	-5.25528	-4.471	-1.31668	-2.1868	-5.51831	-2.07647	-4.78134	-5.33774	-4.33774		-2.05016	-5.84024	-4.90164		-4.72476	-5.03288	-5.4252	-1.29592	-4.25528	-1.23538	-0.0720532	-5.96577	-3.49446	-1.0415	-4.61785	-1.94947	-2.39178	-6.84024		-4.51831	-6.10327	-5.4252	-3.27545	-1.50634	-4.29592	-6.25528	-5.84024	0.0565994	-1.95759
173	1	0	0	0						-2.95829	-3.46079	-2.65344	-0.872496	-3.2384	-3.74808	-1.9028	-3.27317	-4.82336	-5.30879		-3.98686	-5.04576	-3.9028		-4.54326	-2.58633	-4.13887	-0.370976	-4.58633	-1.05707	1.06451	-4.13887	-3.27317	-0.173339	-4.27317	-2.8363	-1.68821	-6.17129		-4.17129	-4.54326	-5.2384	-1.69408	-1.76035	-3.79783	-6.30879	-2.54326	1.59328	-1.06467
174	1	1	1	0						-3.95971	-4.75767	-1.80136	-1.3314	-2.7014	-5.28636	-1.75767	-3.2171	-5.31021	-5.66251		-3.4162	-5.66251	-5.02728		-4.35912	-3.88618	-5.2171	-1.50629	-4.40975	-1.99793	0.633086	-5.28636	-4.43574	-0.638728	-5.96917	-2.16998	-3.01253	-7.31021		-2.59139	-2.24843	-4.16182	-2.44231	-1.82264	-5.35912	-6.63214	-3.51666	-1.40012	0.796222
175	1	1	1	0						-3.0879	-3.45047	-4.25782	2.3624	-2.30362	-2.73426	-1.55738	-3.0879	-3.45047	-5.67286		-4.67286	-4.45047	-2.93589		-3.93589	-3.93589	-4.93589	-1.30362	-4.45047	-1.19173	1.19339	-4.25782	-3.25782	0.386036	-4.45047	-2.61396	-2.55738	-4.0879		-3.55738	-6.25782	-3.55738	-1.58539	-1.10807	-2.79839	-6.25782	-3.35093	1.11287	-1.58539
176	1	0	0	0						-2.895	-4.20502	-1.54154	-0.205025	-2.28894	-4.32876	-2.03291	-2.71889	-4.98546	-6.055		-3.87521	-5.96858	-3.78014		-6.96858	-3.7546	-5.26557	-0.589106	-5.13746	-0.609806	2.4315	-5.1854	-6.35046	0.165722	-6.53687	-1.419	-2.69441	-7.14692		-5.85569	-6.69441	-7.80989	-0.537646	-0.193338	-4.61349	-6.93542	-3.65338	1.84899	0.461381
177	1	0	0	0						-1.68303	-3.70869	-1.3062	-1.1919	-1.92801	-4.05864	-1.57793	-2.20489	-4.3048	-6.27163		-5.33874	-5.27163	-3.6794		-2.29922	-3.56783	-5.76144	-1.14861	-4.54784	-1.53795	0.540791	-4.92371	-5.1262	-0.525675	-5.03062	-1.52649	-3.07285	-5.43338		-3.79246	-3.9673	-5.92371	-3.11635	-0.641832	-3.42121	-6.56114	-2.66857	1.59836	-1.33874
178	1	1	1	0						-2.27566	-4.56218	-1.40629	-1.01412	-2.45302	-4.78003	-1.0894	-1.90614	-5.18031	-5.36817		-2.77053	-5.92008	-4.90614		-6.43665	-3.16779	-5.52976	-1.16571	-3.96995	-0.935921	0.220369	-4.35865	-3.21856	-0.524761	-5.64079	-1.65456	-2.62074	-6.3028		-3.30052	-3.63216	-5.3028	-5.21426	-1.31138	-4.76737	-7.35865	-3.45176	0.661965	-2.67141
179	1	1	1	0						-2.23547	-5.84611	-1.61001	-0.869225	-1.83913	-6.36424	-2.48735	-3.92273	-6.08938	-6.59557		-5.41869	-7.00365	-5.8712		-5.58515	-5.35536	-7.21224	-1.93922	-4.15334	-0.742642	0.821185	-6.77335	-4.77335	-1.17027	-5.03876	-1.56582	-2.73255	-6.7499		-5.50442	-4.76158	-6.72681	-2.12666	-0.469573	-6.68172	-8.70409	-5.56454	0.229046	-0.312848
180	1	1	1	0						-2.28814	-3.65468	-2.43058	-0.489173	-2.03826	-3.55488	-2.07502	-2.13613	-5.52914	-5.96868		-5.61934	-5.48608	-3.45114		-3.17551	-3.73224	-4.83657	-0.95393	-5.31301	-1.20213	1.76909	-4.72387	-6.66665	-0.798203	-5.71556	-0.843352	-2.57354	-5.58865		-2.4546	-1.90111	-4.35115	-1.77696	-0.512843	-4.23369	-6.09241	-3.12508	-0.428881	0.820209
181	0	0	0	3	0.787659	-0.113854	-0.558511	-0.336279	0.196447	-2.99533	-2.20779	-7.19173	-2.22595	-3.81959	-2.69988	-2.54427	-2.40383	-2.91716	-4.98879	-3.27884	-3.09194	-3.21827	-2.60677	-5.06933	-3.56237	-2.1629	-3.52876	-2.52876	-4.45928	-2.75432	-6.31726	-3.49129	-4.89405	-7.31726	-2.39515	-4.40165	-5.56724	-4.24531	-2.67078	-1.20589	-0.746025	-1.96934	-7.64741	-1.43295	-3.47291	-2.26791	-1.62949	-7.45476	-3.45251
182	0	0	0	3	0.690564	0.082449	-0.794094	0.0662185	-0.202497	-2.42677	-2.02286	-7.71974	-1.90317	-3.90448	-2.74894	-1.61122	-1.6432	-3.85033	-3.48748	-2.38309	-0.743344	-2.99252	-2.65531	-4.40152	-4.14406	-1.35634	-2.79447	-1.51229	-4.42772	-2.67984	-4.50929	-3.33272	-5.48158	-8.14716	-2.23531	-4.04804	-5.34693	-3.92833	-1.90777	-5.89662	-4.86049	-6.03936	-7.42018	-1.12059	-2.05095	-5.05678	-1.52941	-7.91768	-4.1786
183	0	1	1	3	0.732821	0.025114	-0.640144	-0.226411	0.0586315	-3.9057	-2.96798	-6.56359	-2.61458	-5.48559	-1.41339	-2.91845	-2.72902	-4.94692	-6.69789	-4.20996	-6.03308	-3.73803	-4.67174	-4.83628	-1.69022	-2.94954	-2.69131	-3.30725	-4.53188	-3.06676	-6.59601	-3.58377	-4.7156	-5.84599	-2.16518	-3.31398	-5.88552	-4.9057	-3.20996	-3.93132	-1.44627	-3.29389	-7.66313	-2.26266	-4.07817	-2.87554	-1.65777	-5.68041	-0.419274
184	0	0	0	3	0.795918	0.0108043	-0.683457	-0.234766	0.0489316	-3.09742	-2.07794	-6.23386	-2.0042	-4.36081	-2.41312	-1.61851	-1.81784	-2.88551	-4.03974	-2.89323	-1.72882	-3.08323	-3.49298	-3.69133	-3.09386	-1.53281	-2.71987	-2.04317	-4.11717	-1.84903	-5.6806	-3.57254	-5.39987	-7.29799	-2.63459	-4.199	-4.99587	-3.8626	-3.22409	-3.62299	-0.428744	-0.55132	-6.64889	-1.41201	-2.73228	-1.7532	-1.42706	-6.11356	-0.966256
185	0	0	0	2	0.211621	0.442401	-0.552365	0.151693	-0.23419	-4.04582	-3.06147	-0.77137	-0.82937	-4.47826	-3.00994	-1.54821	-2.22225	-5.14239	-6.21056	-3.92636	-2.82491	-4.7385	-2.61017	-5.16476	-4.34458	-2.41657	-3.40321	-1.13271	-3.73013	-0.993584	-5.35741	-3.87936	-4.04582	-0.826024	-5.77244	-0.863264	-3.69715	-5.18748	-3.85188	-4.47826	-3.10406	-4.75537	-3.81603	-1.81825	-3.89797	-6.46432	-2.08794	-2.47127	-1.81603
186	0	0	0	3	0.76	-0.123073	-0.539112	-0.308043	0.168884	-3.50426	-0.955873	-3.43755	-0.459325	-5.96964	-1.44893	-2.83475	-1.70968	-2.4067	-6.18114	-4.04105	-4.27425	-2.29208	-2.61689	-3.94526	-3.60252	-1.3556	-2.64444	-2.37922	-2.38878	-0.867783	-6.20025	-3.72171	-6.29979	-7.10714	0.659717	-1.6876	-3.92923	-3.99028	-2.42204	4.01224	1.6413	-0.574203	-6.4067	-2.1379	-2.57109	-1.07317	-1.45681	-5.84411	-3.60252
187	0	0	0	3	0.527107	0.181945	-0.560432	-0.115198	-0.0610324	-3.05619	-2.12301	-2.13939	-1.01784	-4.06868	-2.5348	-1.36247	-1.72558	-2.67816	-3.94839	-2.60811	-1.46193	-3.75936	-4.00728	-5.17271	-2.92265	-2.97754	-3.83736	-1.10682	-3.69501	-2.08445	-4.73426	-4.59225	-5.66625	-2.39454	-5.32921	-4.57432	-5.01936	-4.95998	-3.50055	-5.32921	-0.355275	-0.455767	-7.00728	-1.24618	-3.88075	-7.52186	-1.95272	-3.52186	-0.00991556
188	0	1	1	3	0.73599	0.0157983	-0.733013	-0.175702	0.00571429	-3.51698	-3.45608	-6.27484	-2.24019	-5.12283	-1.49421	-3.0503	-1.77145	-3.38677	-5.77234	-3.40859	-3.30777	-2.25124	-3.37062	-4.3733	-3.59614	-1.94991	-3.05244	-2.15359	-3.81177	-3.69993	-6.40037	-3.36795	-5.06106	-8.44476	-1.94791	-4.76528	-5.56212	-3.95291	-3.40859	-4.18267	-4.3573	-3.57748	-6.03537	-1.3382	-3.41686	-2.10714	-1.05674	-4.7374	-1.50445
189	0	0	0	3	0.701224	-0.0503721	-0.608355	-0.24437	0.13527	-4.62209	-2.18782	-6.11284	-1.67161	-4.85188	-1.23357	-2.16992	-2.79091	-3.98783	-6.06393	-3.48701	-4.35611	-3.52788	-3.1411	-3.72289	-3.76137	-1.89802	-2.60888	-0.801523	-5.38586	-2.33783	-5.61327	-3.6947	-3.39339	-7.44726	-0.445301	-4.94845	-5.43166	-4.81095	-2.8467	-1.01154	-1.28695	-4.99354	-6.84154	-1.34877	-3.00216	-1.55297	-2.05494	-4.19604	-3.66704
190	0	2	1	4	0.00830732	-0.203938	0.303049	-0.425306	0.57916	-4.17727	-5.78393	-2.93958	-1.6305	-4.54292	-6.92144	-1.79628	-5.19897	-6.19897	-5.43601	-2.80874	-3.31263	-6.24336	-5.99544	-7.6584	-3.83397	-6.07344	-6.03391	-1.04984	-3.52226	-2.57094	-5.36072	-6.7198	-3.373	-3.68112	-4.23214	-3.59951	-6.1559	-7.6584	-6.85105	-6.28917	-4.11408	-3.41682	-5.43601	-0.651842	-5.88581	-7.6584	-5.1559	-3.85966	0.390085
191	0	0	0	3	0.792461	-0.138343	-0.598079	-0.333205	0.160144	-2.47546	-1.65122	-5.59953	-1.4819	-6.55811	-2.44054	-3.14904	-2.60655	-4.16709	-7.53114	-4.90232	-5.47867	-3.33766	-3.09127	-3.39424	-2.16968	-2.77428	-2.73528	-3.51784	-5.39121	-1.15096	-7.1161	-3.76639	-6.76247	-5.51784	-1.17229	-5.01924	-3.64217	-4.26922	-2.48999	-1.43819	1.6436	-2.05841	-4.29734	-1.84828	-3.68984	-4.19327	-1.66032	-4.38516	-1.34205
192	0	1	1	3	0.722257	-0.0726531	-0.622953	-0.224682	0.113373	-2.21548	-3.51345	-5.95321	-2.13711	-4.35805	-1.48059	-2.98424	-1.94079	-3.03409	-6.75291	-3.88941	-4.34289	-3.28863	-3.5449	-3.45252	-4.38886	-1.19605	-2.50498	-0.923307	-4.47438	-2.16573	-6.35805	-3.86394	-4.57706	-7.25987	-1.18644	-4.72644	-4.05659	-4.1241	-2.57854	-2.15135	1.77145	-1.1214	-5.87844	-2.19265	-3.87844	-2.35932	-1.46341	-6.72644	-0.710544
193	0	0	0	3	0.685954	-0.0392317	-0.517887	-0.328595	0.18982	-3.11788	-2.73937	-5.98609	-2.07159	-4.92995	-3.87591	-2.47754	-3.12417	-3.81363	-7.64144	-3.92445	-5.48764	-4.46353	-4.31232	-4.87591	-2.28038	-2.16896	-3.95775	-2.97469	-4.12417	-2.04899	-6.18201	-4.50394	-5.31952	-5.73455	-1.37653	-5.24913	-4.07463	-6.53711	-4.03263	-2.74663	0.548133	-5.26293	-4.11162	-1.72258	-4.10539	-2.87062	-2.7202	-4.98609	0.222742
194	0	1	1	3	0.788235	-0.0156062	-0.742809	-0.0798559	-0.0888836	-3.37045	-1.11113	-7.75292	-0.55325	-3.87845	-1.60511	-2.73161	-2.3754	-2.27796	-4.72739	-3.55653	-3.37706	-3.36061	-3.2234	-3.36061	-4.12287	-1.05977	-2.49419	-3.30289	-3.51224	-2.85984	-6.2626	-3.26566	-6.75292	-5.84146	-1.91042	-4.17946	-3.90684	-3.67763	-0.903853	-4.07915	-3.2718	-5.40377	-7.23835	-0.803721	-2.27951	-2.97782	-1.6756	-7.39035	-4.13962
195	0	0	0	4	0.0666026	-0.0551741	0.151116	-0.380648	0.470444	-4.25435	-4.18563	-0.184936	-1.52091	-4.44197	-4.51036	-2.3992	-3.4155	-5.28997	-6.44197	-3.49642	-4.20818	-5.15247	-4.6119	-5.70501	-5.24267	-4.36397	-5.33888	-0.863707	-4.52444	-0.047115	-3.7706	-5.28997	-3.278	-0.867066	-4.85701	-2.23686	-3.38308	-7.02694	-4.83931	-0.544017	-0.986191	-2.2282	-3.99719	-1.80454	-4.72113	-5.98741	-3.26022	-1.06244	-4.02694
196	0	0	0	3	0.692773	0.0897479	-0.726387	-0.100696	-0.0127251	-3.10702	-2.41324	-6.96168	-1.99359	-4.47625	-2.4277	-1.58548	-2.04361	-3.26494	-3.81872	-2.97072	-1.62658	-3.41736	-3.29871	-3.87988	-2.66644	-2.22291	-3.27985	-2.3236	-4.05479	-2.64457	-4.85734	-3.72391	-4.97375	-7.47625	-2.5878	-4.46769	-5.29871	-4.41736	-2.9982	-3.94376	-3.53765	-1.83652	-6.28361	-1.13217	-3.23194	-7.11368	-1.79577	-6.78111	-3.34501
197	0	0	0	3	0.678752	0.0476831	-0.7406	0.0060024	-0.14497	-2.36374	-1.60797	-5.33867	-1.96322	-4.04891	-0.241885	-3.80969	-1.55628	-2.64964	-6.21883	-4.22407	-5.31055	-2.77757	-3.34294	-3.50081	-3.88649	-0.974211	-2.48973	-2.36374	-4.62345	-2.92222	-4.97863	-2.7795	-5.26666	-8.8038	-2.40775	-5.55257	-4.1326	-3.51037	-1.80723	-8.23989	-3.80772	-0.962402	-5.45084	-1.48461	-2.82851	-8.62692	-1.57205	-5.79598	-3.49289
198	0	0	0	3	0.634958	0.149004	-0.702377	-0.116158	-0.0653541	-3.54232	-2.57489	-6.02775	-1.55689	-4.89025	-2.74976	-3.13051	-1.42042	-3.22556	-5.92341	-3.00538	-2.78743	-3.69147	-3.08758	-3.29439	-1.7185	-0.9456	-3.19486	-1.96166	-5.54232	-2.17475	-5.85782	-3.11606	-4.45486	-6.95736	-3.80278	-4.10175	-5.22039	-4.70582	-2.94454	-2.54232	-0.782672	-2.47316	-4.90673	-1.45334	-2.59479	-6.89025	-1.50419	-5.19993	-0.9456
199	0	0	0	3	0.66569	-0.00888355	-0.69623	-0.125954	-0.0209844	-4.5371	-2.64535	-7.17518	-1.85595	-4.30728	-0.435732	-2.99726	-1.76155	-3.83533	-6.82468	-3.97354	-5.20248	-2.43101	-4.54874	-3.74891	-4.12206	-0.921564	-1.10532	-4.62674	-4.44725	-3.7932	-7.07084	-3.37557	-5.67692	-8.03767	-2.57081	-5.66421	-4.41495	-3.62982	-2.73389	-1.61982	0.195076	0.554445	-6.68975	-1.2575	-3.46644	-6.61446	-1.1401	-6.91214	-1.85505
200	0	0	0	3	0.664346	-0.0665066	-0.651957	-0.174934	0.0484514	-3.1181	-2.49902	-6.72544	-1.93264	-3.70863	-2.95891	-2.88938	-2.31287	-3.17469	-5.71421	-2.9213	-1.55802	-3.16893	-4.01808	-4.25783	-5.01119	-1.38058	-3.21764	-2.3613	-4.01119	-2.98903	-4.98397	-4.16319	-6.28249	-7.40351	-3.04595	-3.87369	-4.82457	-4.23358	-3.88938	-2.3624	-1.48703	-2.03021	-5.90526	-1.68378	-3.34389	-6.72544	-1.39788	-6.11073	-4.93753
201	0	1	1	4	-0.100024	0.0842737	-0.0496999	-0.0167587	0.168211	-3.6335	-4.46615	-3.10894	-0.818454	-2.36983	-3.99057	-1.51506	-3.15803	-5.1804	-5.68854	-2.41221	-2.05628	-5.97094	-4.82285	-5.82285	-5.27351	-3.53654	-4.38598	-0.564768	-3.60297	-1.94918	-3.50092	-5.07187	-2.13055	-2.16359	-4.82285	-1.73538	-4.53654	-6.37304	-4.52219	-7.37304	-7.1804	-7.27351	-4.91361	-0.953986	-4.61054	-8.37304	-3.44569	-0.571219	-2.85397
202	0	0	0	3	0.807731	-0.121345	-0.627083	-0.283842	0.17964	-2.21822	-2.38147	-7.11368	-2.64222	-4.41909	-1.64479	-2.49124	-2.14365	-3.57044	-5.54143	-4.56719	-2.94375	-2.92489	-2.85977	-3.51298	-2.54462	-1.05954	-1.97251	-2.5303	-4.26357	-1.97682	-6.17178	-2.90217	-5.79175	-7.00405	-1.1817	-5.35038	-4.25308	-4.29552	-2.77852	0.374586	0.663189	-0.0695708	-7.00405	-1.68037	-2.60505	-1.03686	-0.649078	-6.17178	-1.55023
203	0	0	0	3	0.767011	-0.139208	-0.602593	-0.386987	0.223914	-3.35519	-3.27395	-1.8393	-1.48272	-3.43662	-2.05632	-2.69037	-3.10172	-4.27811	-6.58346	-3.60422	-3.27811	-3.61471	-3.49842	-4.09803	-2.75564	-1.86882	-2.77023	-2.63593	-3.37735	-0.78793	-5.87985	-3.33336	-6.35519	-4.58346	-0.994209	-4.3377	-4.18136	-4.2129	-3.62528	-2.3508	1.17714	-3.12029	-4.35519	-1.39194	-3.79388	-3.02624	-1.91023	-4.05453	-2.13343
204	0	0	0	3	0.655606	0.0783193	-0.66108	-0.153037	-0.0179112	-3.71329	-1.87149	-6.5913	-1.67147	-4.71329	-2.24425	-3.2083	-2.35988	-3.52929	-6.1569	-3.05256	-5.26159	-3.78394	-3.35781	-4.06604	-2.29296	-1.36092	-3.48787	-2.07113	-4.23851	-2.55045	-5.65101	-3.24233	-4.83497	-7.55283	-2.13364	-4.46984	-3.87002	-4.55283	-3.12127	-5.3089	-1.46313	-5.69223	-6.27719	-1.94122	-3.01939	-3.96155	-2.28702	-4.55283	1.21431
205	0	0	0	3	0.670588	0.16581	-0.844418	0.104058	-0.301321	-2.97622	-0.329086	-6.95622	-1.18602	-4.5674	2.79691	-3.5862	-1.52088	-1.19816	-5.7514	-4.07399	-4.60046	-2.38765	-3.35706	-3.2997	-3.66643	-0.636737	-1.79926	-2.95316	-3.59093	-2.63796	-6.37943	-2.62454	-6.93197	-6.73034	-2.34001	-5.47254	-4.37534	-3.21133	-2.07648	-5.34701	-2.57677	-6.7514	-8.13842	-2.10754	-2.01231	-6.53508	-1.10542	-7.51693	-2.15411
206	0	1	1	3	0.737335	-0.0294358	-0.636206	-0.244082	0.0638175	-2.77262	-0.366563	-7.86334	-2.15121	-5.76936	-0.945853	-3.7058	-0.946771	-3.01496	-7.31585	-4.21063	-5.12915	-2.0363	-3.05203	-2.68267	-1.81307	-0.444838	-2.18116	-2.10948	-3.42423	-1.06742	-3.27607	-3.45525	-6.00919	-6.94907	-1.56519	-2.88606	-2.90022	-3.00536	-2.30875	-0.464103	-0.342797	-0.614682	-6.7058	-1.71829	-2.6842	-4.73723	-0.951372	-5.19746	-1.41657
207	0	0	0	3	0.720144	0.0597839	-0.734454	-0.133541	-0.0437455	-4.37214	-2.15313	-7.84345	-2.13546	-5.46999	-0.499555	-3.61638	-2.57837	-3.96303	-7.60244	-4.82715	-6.60244	-3.71042	-3.52152	-4.13295	-4.04549	-1.68266	-3.24218	-2.68449	-3.83527	-2.75213	-6.98095	-3.21012	-5.34868	-8.49552	-0.510089	-4.74829	-5.30288	-4.79508	-3.08371	-1.399	-0.89455	-3.98095	-7.30288	-1.7754	-2.80303	-0.00538978	-2.12795	-5.68817	-1.41566
208	0	0	0	3	0.745402	0.00321729	-0.69575	-0.133541	0.0110924	-3.18595	-1.91804	-5.66081	-1.10523	-4.05531	-1.94022	-2.22842	-1.57792	-3.41533	-5.21128	-2.62821	-2.7779	-3.80765	-3.58158	-3.9473	-3.16105	-1.17483	-2.503	-1.96875	-4.28708	-2.35291	-4.9808	-3.58894	-6.13388	-6.80765	-3.29007	-2.44842	-4.92384	-4.53463	-2.80336	-2.71213	-1.14876	-1.29458	-5.57061	-0.617354	-2.68624	-5.69217	-1.91341	-6.87804	-2.7737
209	0	0	0	3	0.733974	-0.0318367	-0.59904	-0.256663	0.0820648	-4.20952	-1.83534	-4.30468	-1.15555	-5.49109	-2.17915	-2.43319	-2.24841	-3.77164	-6.21979	-3.47255	-4.01815	-3.91444	-3.1299	-4.49109	-3.46033	-1.25367	-2.50045	-2.67311	-4.09168	-1.04643	-6.39487	-2.64517	-5.44218	-5.02714	-1.52411	-3.88964	-3.13962	-5.06367	-3.32116	-2.86525	-0.316336	-2.007	-3.1494	-1.05101	-3.04529	-1.44218	-2.07761	-3.52889	0.00186865
210	0	0	0	2	-0.403505	0.343866	0.150828	0.220552	-0.111645	-3.7476	-4.53121	-1.87504	-1.78244	-5.32064	-2.16264	-0.900603	-3.63812	-6.51074	-7.6161	-4.10974	-5.46082	-6.00228	-5.09064	-7.23423	-7.13693	-4.84031	-5.96005	-2.97574	-2.58635	-0.629134	-4.84031	-6.04578	-4.20516	-1.01079	-5.64926	-0.973115	-4.68895	-7.49057	-5.50062	-5.87913	-5.28545	-7.1059	-4.70629	-1.00809	-5.97399	-8.01663	-5.25961	-0.80018	-1.2337
211	0	0	0	3	0.79928	-0.00715486	-0.677311	-0.246675	0.032509	-3.18127	-1.56997	-7.60519	-2.18832	-5.31035	-2.61783	-3.05561	-2.00493	-3.37682	-4.59683	-3.23379	-3.21607	-2.3804	-3.50202	-3.72311	-1.87854	-1.87727	-2.42135	-2.07363	-3.76233	-2.15187	-5.86153	-3.68494	-5.23704	-8.3876	-2.06567	-4.33101	-3.95999	-3.3608	-2.45308	-3.50007	-0.0155159	-2.51378	-7.57202	-1.51674	-2.30865	-3.13815	-1.46826	-5.3804	-0.113522
212	0	0	0	3	0.783529	-0.10377	-0.583962	-0.364322	0.162545	-3.24053	-2.46161	-5.15632	-1.51306	-4.83737	-2.62438	-2.68745	-1.90136	-3.54678	-5.08381	-2.94566	-3.09802	-3.1489	-4.19399	-4.16378	-2.60142	-2.09446	-3.12324	-2.60903	-5.48945	-2.36822	-5.71184	-4.20934	-6.17127	-6.47083	-2.51783	-3.89825	-5.21707	-3.94245	-3.10877	-0.469675	0.827555	-1.95049	-5.97487	-1.2694	-2.90761	-2.03343	-1.51783	-6.00135	-1.28354
213	0	0	0	3	0.818295	-0.175894	-0.626026	-0.25455	0.13383	-2.78199	-1.6019	-8.56335	-1.80512	-4.19702	-1.95232	-3.50265	-1.33573	-3.21462	-6.75599	-4.04765	-4.07149	-1.82694	-3.76893	-4.09574	-4.38344	-1.05159	-2.69607	-3.73046	-3.2014	-3.13289	-6.70536	-3.51895	-5.25956	-7.65645	-0.294219	-4.69298	-5.78199	-2.88387	-2.00684	-5.45482	0.759991	-1.53821	-6.47588	-1.55632	-2.83203	-1.14972	-1.78035	-8.10391	-4.78199
214	0	2	1	3	0.739544	0.0447059	-0.765762	-0.0878271	-0.0893637	-3.40893	-2.38411	-4.35051	-1.18263	-4.36432	-0.832339	-3.52302	-1.56425	-3.14789	-7.06476	-5.17399	-6.15787	-2.6163	-2.98794	-3.28122	-4.24458	-0.238476	-3.09322	-3.78554	-5.46981	-2.50762	-7.2574	-2.58903	-4.5412	-4.69553	-2.08557	-3.78244	-4.27034	-3.31881	-2.1944	-3.70136	-1.68178	-3.46981	-6.34594	-0.853277	-2.14888	-2.95972	-0.909942	-7.22346	-2.87494
215	0	0	0	4	-0.227659	-0.440672	0.651669	-0.574166	0.736759	-3.13674	-5.66846	-2.35597	-0.430468	-2.19202	-6.10456	-2.1152	-4.3976	-6.14762	-5.70017	-2.6336	-2.55902	-6.23782	-5.35913	-6.7997	-4.32165	-5.00219	-6.02209	-0.680266	-3.32165	-0.209738	-1.77628	-6.94409	-3.47092	-1.61082	-3.66846	-2.06016	-3.3155	-7.73259	-5.43713	-0.942905	-1.041	-2.178	-1.67829	-0.482935	-5.4641	-5.4641	-4.94409	-0.641272	-1.03089
216	0	0	0	0	-0.428956	-0.331285	0.752125	-0.377767	0.583481	-3.6739	-6.4624	-1.4461	-0.315116	-2.11662	-5.80635	-1.999	-4.52951	-6.08053	-6.64881	-3.63027	-4.25886	-6.11447	-5.69944	-7.33687	-4.6739	-5.22139	-5.80635	-1.01895	-3.87744	-0.710752	-2.15365	-7.04736	-5.18486	-1.04531	-4.6613	-1.8738	-4.16694	-8.04736	-6.14924	-3.30712	-2.5439	-3.86294	-2.12958	-1.32192	-5.48442	-6.33687	-4.9522	-1.49277	-0.235913
217	0	1	1	3	0.744346	-0.0335654	-0.522497	-0.373253	0.255798	-2.44871	-2.03881	-7.94742	-2.10552	-5.21562	-2.5502	-3.32851	-2.94099	-3.0371	-6.43285	-4.30356	-4.60503	-2.72135	-3.89059	-3.67796	-0.997384	-0.91321	-3.05087	-3.16981	-4.78899	-0.508034	-6.84788	-4.18492	-3.95387	-7.58485	-2.54289	-4.27096	-2.85693	-4.76609	-2.9346	-0.223393	2.29209	-0.028982	-7.05433	-1.73518	-3.30356	-3.24698	-2.29534	-5.64625	-1.99489
218	0	0	0	3	0.629388	-0.0836014	-0.462089	-0.437695	0.243794	-3.50547	-2.44903	-5.4162	-1.50451	-4.98324	-2.52673	-2.4162	-2.9886	-4.09427	-6.5365	-4.2527	-4.88015	-3.79327	-4.01021	-4.91031	-1.82644	-2.43984	-3.23669	-1.78859	-2.69374	-0.951533	-5.01566	-3.85549	-4.71133	-5.4751	-1.24387	-4.10586	-2.90524	-4.83124	-2.94892	2.51536	3.0289	-0.766586	-4.58432	-1.90271	-3.59245	-1.37706	-1.83968	-3.9154	0.0177596
219	0	0	0	2	-0.0772629	0.511357	-0.110204	-0.0381753	-0.0307803	-3.88109	-3.61718	-1.61444	-1.87912	-5.62157	-3.79425	-1.44094	-3.13992	-4.82431	-6.40927	-3.95122	-4.10568	-4.73595	-4.53204	-7.3067	-3.50137	-4.7893	-4.97913	-1.75091	-3.67306	-1.69141	-5.91304	-5.52791	-2.4458	-1.58359	-5.39416	-1.59003	-4.81422	-6.3067	-5.36442	-4.63928	-3.07374	-3.27177	-4.81422	-1.68221	-4.86018	-7.8092	-3.45753	-1.63483	-0.640946
220	0	0	0	3	0.35443	0.2897	-0.556687	-0.0665066	-0.132677	-3.66919	-1.82173	-1.74732	-1.52013	-5.3453	-2.84649	-0.794717	-2.0875	-4.2395	-5.225	-2.94405	-2.5974	-3.84649	-4.12739	-4.54693	-2.12739	-2.16495	-3.36901	-1.08586	0.977416	-2.13754	-5.44259	-3.6594	-5.377	-0.598563	-4.377	-4.12739	-4.80277	-5.51131	-4.40943	-3.61147	-1.98927	-3.6594	-4.69893	-1.24864	-3.71911	-6.86886	-1.92049	-1.25599	0.293533
221	1	0	0	3	0.734646	0.00302521	-0.632269	-0.21018	0.0471068	-2.7345	-1.0114	-8.29101	-1.55376	-5.84806	-1.01605	-3.63279	-1.07851	-2.83363	-7.29101	-4.78321	-5.96908	-1.86265	-2.74797	-2.6763	-3.01954	-0.528624	-2.00445	-3.31659	-4.21419	-0.649406	-6.76744	-3.41449	-4.11608	-7.59057	-0.688308	-1.72686	-2.20487	-3.26034	-2.10489	1.44307	2.21895	-4.03834	-6.08155	-1.00329	-2.10737	-3.49011	-0.686453	-7.70604	-1.49822
222	0	1	1	3	0.745594	-0.233902	-0.506939	-0.380552	0.269916	-2.75774	-1.52378	-6.13219	-1.08829	-2.29164	-2.58279	-3.4181	-2.83479	-3.52844	-5.80057	-3.13828	-3.06103	-3.92493	-4.05334	-4.83314	-4.35526	-1.63782	-3.95687	-2.77346	-4.27254	-2.90749	-5.45818	-3.54993	-6.39847	-6.14849	-1.17904	-3.86309	-4.4735	-4.63638	-4.1733	-0.455958	-0.462949	-1.88854	-6.80057	-1.84554	-2.94259	-4.34583	-2.37791	-6.90749	-3.51781
223	0	0	0	3	0.736471	-0.176663	-0.50377	-0.390252	0.271645	-2.7396	-3.91793	-4.15205	-1.59951	-3.37045	-4.03975	-2.30788	-3.0271	-3.6423	-4.45691	-2.14179	-0.601858	-4.0654	-4.76827	-5.45691	-1.89189	-2.37846	-4.16586	-2.1624	-4.72675	-2.89763	-5.82191	-5.26639	-5.80021	-8.16586	-2.52423	-3.61363	-5.73702	-5.05895	-3.71655	-1.49235	-1.87762	-3.96543	-6.61837	-1.09399	-3.38248	-4.78948	-2.51315	-6.73702	-2.02081
224	0	0	0	3	0.743193	-0.219208	-0.538439	-0.322257	0.242641	-2.8333	-3.9442	-6.80131	-1.87932	-3.22481	-2.86106	-2.46178	-2.99035	-4.56274	-4.58981	-2.56946	-1.00121	-4.69756	-4.08731	-4.83979	-5.05677	-1.87681	-3.38865	-2.13237	-5.3488	-3.20166	-5.43453	-4.76384	-5.83979	-8.24189	-2.12047	-3.34649	-5.28547	-4.59528	-3.42231	-0.969755	-1.44253	-1.14285	-6.58981	-1.34476	-4.02687	-1.72731	-0.848341	-5.29435	-2.95825
225	0	0	0	3	0.735126	-0.161777	-0.536615	-0.295078	0.198944	-3.39172	-1.92866	-6.78975	-0.445453	-6.18489	-2.46932	-2.58681	-2.17381	-2.43073	-6.59335	-4.47384	-5.24543	-3.4499	-3.27405	-4.54816	-4.70938	-1.4344	-2.58192	-3.51673	-3.27668	-1.79163	-6.70229	-3.94426	-5.66047	-8.67427	0.470975	-5.50435	-4.64	-4.52296	-3.54499	4.39532	1.80892	1.8958	-4.83555	-2.38036	-3.19729	-1.51906	-1.40173	-7.98239	-3.39743
226	0	0	0	3	0.762977	0.0569028	-0.715342	-0.193181	-0.00859544	-2.07119	-1.65556	-7.04964	-2.69029	-5.24758	-1.14244	-1.9438	-1.22065	-2.90983	-4.14029	-3.05543	-2.14584	-2.37722	-2.9438	-4.16512	-2.2589	-2.17706	-2.71391	-1.47047	-4.47086	-1.91666	-5.27976	-2.9331	-5.86744	-8.29065	-2.56438	-4.8352	-5.0267	-3.27976	-2.62338	-3.11467	-1.23044	-1.49151	-7.72033	-0.985762	-2.80561	-2.13967	-0.113456	-6.69119	-2.73885
227	0	0	0	3	0.731861	-0.149388	-0.537095	-0.372293	0.263097	-3.3792	-3.07934	-4.73973	-1.87418	-3.72151	-2.25169	-2.49309	-2.23006	-2.56438	-4.41292	-2.31176	-1.63938	-3.67401	-3.80219	-4.18775	-3.17116	-1.97672	-3.12652	-1.58483	-4.18775	-2.15477	-4.14664	-4.39355	-5.37445	-4.80219	-2.63085	-3.54022	-4.05252	-4.26482	-2.94995	-0.58895	-0.776883	-1.95882	-5.09881	-1.38516	-3.66818	-3.51909	-1.00032	-4.72756	-4.85419
228	0	0	0	3	0.709772	-0.0219448	-0.545738	-0.255222	0.166867	-3.27753	-2.15102	-7.82479	-1.76075	-4.53762	-1.85736	-2.40332	-1.81623	-3.4292	-5.57325	-3.40012	-3.72525	-2.49089	-4.23411	-4.5306	0.078951	-1.56336	-3.17271	-2.22134	-4.7495	-2.48748	-5.80771	-3.96444	-6.19474	-7.17271	-3.93633	-0.361458	-3.2571	-4.5306	-2.9931	-1.652	-0.770022	-2.21148	-7.12964	-1.3724	-2.72926	-2.6606	-1.76899	-5.47564	-2.31322
229	0	0	0	3	0.713037	-0.149868	-0.514334	-0.400048	0.292677	-3.33392	-3.00807	-5.05914	-1.72556	-2.94067	-2.78478	-2.0559	-3.09201	-4.15312	-4.37782	-2.31634	-1.37378	-4.00181	-4.21693	-4.83119	-2.49821	-2.2242	-3.2611	-1.95874	-4.02701	-3.12904	-3.14275	-3.68363	-5.2242	-4.75553	-3.24253	-3.11885	-5.39413	-4.79828	-4.10537	-1.72814	-1.43465	-2.40029	-5.89936	-0.0321829	-3.06892	-1.08042	-1.65757	-4.72428	-5.19535
230	0	0	0	4	0.106555	-0.0869628	0.0996399	-0.529892	0.553613	-3.90602	-4.32425	-2.31154	-1.63861	-3.6406	-4.12762	-1.91801	-3.56323	-5.472	-5.85902	-2.5956	-3.05696	-3.75641	-5.35001	-7.44399	-3.44746	-4.69321	-5.02548	-1.40127	-3.84522	-1.48979	-5.54451	-5.70148	-4.7957	-2.66061	-4.07296	-2.20926	-4.64458	-5.8225	-5.19023	-1.72657	-0.0161093	-2.38454	-4.58984	-1.33145	-4.80458	-6.52972	-3.7308	-2.69528	-0.621354
231	0	1	1	3	0.692581	-0.146411	-0.477839	-0.439904	0.334454	-4.21887	-2.63813	-5.35132	-1.81096	-3.37228	-3.43705	-2.81335	-2.98567	-3.78497	-5.4079	-2.33066	-1.99647	-3.85208	-4.29687	-4.25734	-3.79437	-2.20313	-3.60881	-1.54396	-4.07448	-2.38998	-4.8423	-4.6942	-3.37228	-4.78497	-2.33751	-3.6339	-4.76635	-5.59232	-3.94323	-0.456499	-0.160732	-1.10485	-4.74798	-1.98298	-4.04053	-2.83259	-2.4007	-4.54396	-2.00736
232	0	0	0	3	0.718607	-0.0863866	-0.550636	-0.331957	0.118752	-4.32022	-1.47826	-6.11339	-0.65351	-4.73336	-1.67113	-2.53669	-1.91951	-3.3288	-5.4084	-3.48304	-3.96782	-2.34321	-3.49264	-4.4084	-1.92059	-2.02942	-2.75632	-2.47508	-3.39033	-2.31737	-7.05529	-4.19993	-6.37248	-8.21575	-1.39257	-3.62373	-4.645	-3.59586	-2.05173	1.94701	1.04164	-1.40159	-7.05529	-1.36143	-2.69588	-4.48304	-1.5235	-6.39632	1.40544
233	0	1	1	3	0.763938	-0.127971	-0.572341	-0.365474	0.191453	-3.54296	-2.07868	-7.21038	-0.782148	-4.56993	-1.9381	-1.84664	-2.75095	-3.25893	-5.56993	-2.79402	-3.29222	-2.69422	-3.1583	-3.57675	-3.01245	-1.65941	-2.89271	-2.19456	-3.04518	-1.5363	-5.32057	-3.66849	-6.34365	-6.49049	-0.768417	-3.56993	-3.50343	-4.16856	-2.98951	1.99246	0.776294	-1.2603	-4.23176	-1.63429	-2.38496	-0.882106	-1.51977	-5.77429	-0.795016
234	0	0	0	3	0.611333	0.219592	-0.76413	-0.0358703	-0.160432	-3.13823	-2.93768	-6.68533	-2.33923	-3.59329	-1.40795	-2.56611	-2.06982	-3.46642	-4.86136	-2.50461	-3.24194	-3.2893	-3.99391	-3.51108	-2.14995	-1.77325	-2.01061	-2.46642	-2.88216	-3.17882	-5.48539	-4.53284	-4.35175	-7.85039	-3.10688	-3.86136	-4.00604	-4.0275	-2.62682	-3.46224	-1.89619	-2.95667	-6.60938	-1.26588	-2.47272	-6.41905	-1.80865	-5.37122	0.70362
235	0	0	0	3	0.728211	0.0169508	-0.618824	-0.256279	0.0567107	-3.08909	-2.30249	-6.38354	-1.69572	-4.36327	-3.25659	-2.77607	-2.40755	-2.58203	-5.31704	-3.3041	-2.81454	-3.43903	-3.42496	-4.02931	-3.94153	-1.98992	-3.02135	-1.76162	-4.22271	-1.76494	-5.3041	-3.99772	-4.78953	-7.78953	-1.71914	-3.70207	-2.86353	-4.46041	-3.00555	-3.72775	-0.829528	-4.36327	-5.11146	-1.05414	-2.64793	-4.88264	-1.43903	-4.94153	-0.0697988
236	0	0	0	3	0.737719	-0.0516206	-0.604226	-0.268475	0.123938	-3.78779	-0.795524	-7.57629	-1.05772	-5.37751	-0.901293	-1.33615	-0.75321	-3.16535	-6.01335	-3.72284	-3.83605	-1.46207	-3.37394	-3.3044	-2.27583	-0.780101	-1.26506	-2.15461	-3.41367	-1.52496	-6.6434	-3.41367	-4.28083	-5.52792	-0.8063	-2.78542	-4.88597	-3.0442	-2.24782	3.21635	-1.71492	2.30364	-4.17774	-1.83727	-2.31976	-2.68921	-0.946931	-7.03572	-4.45829
237	0	0	0	3	0.768067	-0.12413	-0.551405	-0.345018	0.175798	-3.6697	-2.4512	-4.63385	-0.903764	-4.90577	-2.88192	-2.62503	-2.50888	-3.75858	-5.44342	-3.67424	-4.94916	-3.75376	-4.1688	-4.03421	-2.86364	-1.8303	-3.09384	-2.64496	-3.5817	-2.28561	-6.31016	-4.46688	-5.93819	-4.63385	-1.1007	-3.46295	-4.73465	-5.22769	-3.28214	-1.38267	1.69701	-1.00673	-6.31016	-2.15921	-3.23104	-1.73465	-2.70413	-4.31016	-0.457061
238	0	1	1	3	0.701513	-0.0777431	-0.56994	-0.337239	0.140936	-3.39613	-1.4048	-5.47743	-2.09209	-5.2284	-2.25503	-2.40356	-2.63467	-4.49849	-7.06239	-4.64344	-5.2461	-2.80459	-3.98604	-4.74046	-2.08212	-1.69721	-3.36678	-2.44896	-3.79805	-1.99536	-7.00099	-4.07025	-5.83106	-6.72797	-1.87687	-3.5916	-4.27307	-4.41603	-3.0901	-0.826894	1.54623	-2.01609	-6.49849	-1.87687	-3.98604	-2.54703	-1.16494	-5.51986	0.360956
239	0	0	0	0	-0.23515	-0.163217	0.149196	0.0895558	0.118752	-2.10495	-2.00623	-2.28501	-0.0886489	-2.48682	-3.49479	-0.831406	-2.25933	-4.83078	-6.31822	-4.74272	-4.05401	-4.46709	-4.0191	-4.31822	-3.39819	-1.873	-3.20274	-0.568582	-4.5477	-0.522532	0.755447	-4.26273	-5.00196	0.155603	-4.70524	-1.20683	-3.57279	-5.01337	-3.61996	-1.98222	-1.57491	-3.86136	-2.80577	0.615758	-3.37226	-6.70524	-2.15302	1.04295	-2.6331
240	0	0	0	2	-0.321008	0.319856	0.198848	0.00677071	0.0279952	-3.90507	-4.8599	0.219108	-2.19019	-4.71881	-5.24237	-1.27083	-4.33548	-5.54193	-6.40587	-3.51445	-3.69217	-5.84027	-4.81132	-7.19175	-5.13086	-4.83056	-5.34929	-1.51445	-3.5862	-1.12937	-6.04973	-6.11899	-3.45727	-0.843322	-5.76432	-2.36323	-4.701	-6.8798	-5.69217	-4.9412	-5.74595	-5.57399	-4.00533	-0.76086	-5.20424	-7.34929	-4.13086	-1.13684	0.982319
241	0	0	0	3	0.779496	-0.155822	-0.580696	-0.416182	0.272221	-3.3027	-3.11136	-6.06613	-2.55736	-4.14389	-2.52181	-2.19897	-3.08406	-4.51117	-5.33989	-2.66452	-2.42299	-4.22111	-4.36706	-5.03966	-2.95066	-2.6461	-3.548	-1.64028	-3.98813	-2.88046	-5.89819	-3.6378	-5.79127	-5.89819	-1.64943	-3.95066	-5.6378	-5.19653	-4.25624	-1.5418	-0.00697312	-2.57944	-6.62462	-1.84852	-4.22607	-3.36981	-1.81727	-3.82856	-1.88438
242	0	0	0	3	0.668379	-0.0684274	-0.457575	-0.38449	0.194622	-3.51581	-2.48569	-6.92252	-0.753646	-5.38908	-3.30316	-2.30471	-2.5949	-1.8195	-5.31246	-3.85303	-3.0131	-2.86895	-3.91306	-4.51223	-3.2726	-1.69572	-3.37928	-2.70488	-2.56496	-1.73061	-5.66265	-4.14254	-6.23971	-5.38908	-0.229029	-2.40557	-3.43573	-4.10435	-3.03602	2.84423	3.42254	0.467314	-6.52659	-0.894319	-3.08033	-4.38908	-2.43404	-3.17892	0.831669
243	0	0	0	3	0.694982	0.0718848	-0.7212	-0.167635	0.0192557	-3.39224	-2.87669	-7.5274	-1.61822	-4.67179	-2.01433	-2.36225	-2.06329	-3.7423	-5.19862	-3.41788	-3.84023	-2.53709	-3.79301	-4.00086	-2.9043	-2.10114	-2.96552	-2.56878	-3.331	-1.83093	-6.24729	-3.97427	-5.1918	-7.87532	-1.96916	-3.69331	-3.04167	-4.09317	-2.7687	-4.93103	-2.64826	-1.58936	-6.89735	-1.12774	-3.6885	-4.05244	-2.48822	-4.6297	-1.85498
244	0	0	0	3	0.766723	0.0471068	-0.673854	-0.204898	0.00542617	-3.2032	-1.39232	-6.05119	-2.07921	-4.51897	-1.25658	-2.11211	-1.9417	-3.47737	-4.84474	-3.54218	-1.92508	-3.21558	-3.37659	-3.63893	-0.858027	-1.4288	-2.73149	-1.38094	-3.90865	-1.14875	-3.99141	-3.10202	-5.02917	-4.82563	-1.9808	-2.63685	-4.00747	-4.22807	-2.5344	-1.89241	0.319562	-2.45701	-7.02917	-0.878803	-3.07356	-2.47551	-1.79047	-5.4297	-0.0380738
245	0	0	0	3	0.761921	-0.0437455	-0.573397	-0.307275	0.197599	-3.26324	-3.0202	-7.44646	-0.487749	-4.98703	-1.7035	-1.97976	-2.45148	-3.4871	-4.66219	-2.91942	-1.61217	-3.35429	-2.65349	-4.22407	-2.06949	-1.30237	-2.89871	-2.96893	-4.33099	-0.569946	-4.18176	-3.61639	-4.4871	-9.03143	-2.21978	-3.98703	-4.0618	-4.13257	-3.14471	-2.22837	1.31564	-1.91421	-8.15696	-1.30919	-2.20912	-3.51836	-1.97976	-5.0618	-3.57199
246	0	0	0	3	0.773637	-0.00254502	-0.665594	-0.23928	0.0661224	-3.2006	-2.50517	-1.51221	-1.73292	-4.74709	-2.32613	-3.21366	-1.10932	-2.67987	-4.96159	-3.61131	-3.02923	-1.3951	-3.16529	-2.85036	-1.62869	-0.713665	-2.72823	-0.889107	-3.705	-2.49916	-5.3368	-2.51524	-3.86059	-3.84527	-0.285932	-1.17085	-3.7807	-2.65294	-1.44043	-1.79167	-1.34846	-2.91553	-6.78556	-1.58881	-2.09415	-2.49517	-0.487221	-2.93702	-2.43277
247	0	0	0	3	0.693637	-0.0894598	-0.46958	-0.431837	0.221705	-3.25186	-1.53361	-5.24293	-1.94706	-3.81129	-3.19046	-2.74357	-3.52479	-3.8047	-6.88234	-4.28816	-5.73729	-4.17764	-3.57435	-5.13157	-2.83963	-2.62423	-3.7248	-2.46384	-3.82123	-1.76499	-6.01292	-4.85486	-5.85486	-7.29738	-1.64909	-3.56597	-2.97915	-4.82789	-2.92457	0.458881	1.2357	-2.00629	-5.99782	-1.40785	-3.46643	-2.30665	-1.65797	-5.58278	0.976002
248	0	0	0	3	0.637071	0.158223	-0.803025	0.0382713	-0.13892	-3.59042	-2.62784	-8.26502	-0.675445	-4.63455	-1.02295	-1.27984	-1.23499	-3.43799	-5.10748	-3.60791	-3.41857	-2.59914	-2.28598	-2.71754	-1.38426	-0.244792	-2.12311	-1.98247	-4.62561	-2.28423	-5.19728	-1.92517	-3.90477	-7.79554	-1.52045	-4.16456	-3.83618	-3.33975	-1.49074	-5.01127	-1.52563	-4.2581	-6.878	-0.872706	-1.88598	-7.10748	-1.02588	-5.878	-2.96265
249	0	0	0	3	0.807635	-0.0253061	-0.717263	-0.223721	0.0828331	-3.17784	-2.34536	-7.43506	-2.42011	-4.27077	-2.08183	-2.7761	-2.08307	-3.28496	-5.94602	-3.54856	-4.85856	-2.84694	-3.15031	-4.1106	-2.61421	-0.963883	-2.71913	-3.49316	-4.39758	-2.51139	-6.22356	-3.08555	-5.36708	-6.87563	-2.25184	-4.74831	-4.32543	-4.03673	-2.71624	-3.02716	0.192891	-3.69052	-7.0585	-2.04939	-3.01056	-3.13096	-1.59951	-5.80034	-1.94997
250	0	0	0	3	0.749436	-0.0680432	-0.622377	-0.263289	0.154862	-3.34775	-1.4484	-6.35193	-1.61833	-4.824	-1.76	-2.67754	-1.84303	-2.76139	-5.23904	-3.58837	-2.75861	-3.2313	-3.16349	-2.81241	-1.47214	-1.22361	-2.90168	-1.54698	-3.7338	-2.54218	-5.19324	-2.91711	-4.17087	-6.53027	-1.197	-4.824	-4.4928	-4.19324	-1.69472	0.0507321	1.17199	0.331959	-6.87131	-1.42836	-2.45402	-4.34357	-1.28234	-4.00341	-1.86381
251	0	0	0	3	0.735606	-0.0566146	-0.68605	-0.196062	0.0135894	-2.00031	-2.56807	-4.38665	-0.839285	-4.30987	-1.33538	-3.94974	-1.54007	-2.683	-5.86007	-4.60133	-3.74856	-2.19676	-3.68728	-3.73668	-3.21209	-1.31097	-2.53814	-4.04537	-3.48751	-2.83137	-6.9395	-3.73373	-6.08246	-6.45797	-1.88442	-4.28372	-4.46775	-2.62303	-2.92764	-3.44342	-0.433801	-4.50251	-7.57996	-1.30165	-1.72125	-6.02356	-1.53299	-8.02356	-3.35681
252	0	0	0	4	-0.029916	0.0698679	0.0569988	-0.241777	0.255606	-4.07205	-4.31151	-1.00976	-1.80196	-4.62346	-5.19603	-1.58662	-3.5507	-5.57455	-6.39397	-2.91158	-3.53892	-5.23351	-5.72655	-6.08912	-4.0057	-4.21465	-5.27198	-1.48708	-4.59879	-2.01791	-4.64855	-6.02201	-2.42074	-1.41535	-5.83758	-3.09773	-5.89647	-6.57455	-5.95788	-5.72655	-3.76719	-4.70008	-4.41535	-0.66926	-5.23351	-6.781	-3.89647	-1.60185	0.0184089
253	0	0	0	3	0.79563	-0.0618007	-0.647251	-0.220264	0.062473	-3.20692	-2.40161	-5.71538	-1.29718	-4.59835	-3.69021	-2.04176	-2.23395	-2.96125	-3.95824	-2.26522	-1.82347	-3.47281	-3.93439	-4.09034	-3.72047	-2.71285	-3.31824	-1.75922	-4.41392	-2.50538	-5.45574	-4.8539	-5.56135	-7.69521	-2.3357	-3.29148	-5.91094	-4.4305	-3.11359	-4.91094	0.467184	-2.754	-7.86513	-1.18565	-2.22308	-3.62673	-1.89935	-6.91094	-2.06423
254	0	0	0	3	0.737527	-0.0223289	-0.608643	-0.26934	0.0920528	-2.94927	-1.82088	-6.90519	-1.44576	-5.15229	-2.0289	-2.17828	-1.47397	-1.3506	-5.82719	-3.14833	-3.22963	-2.92876	-3.64885	-4.03072	-1.38745	-1.20475	-2.55679	-0.693576	-3.51542	-2.8431	-5.30253	-4.28504	-5.77744	-6.37468	-2.45307	-2.7442	-4.6714	-4.00903	-2.40034	-0.815375	0.999246	1.38329	-7.20065	-1.47149	-3.07888	-5.66008	-1.70734	-4.16823	-0.966594
255	0	1	1	3	0.84048	-0.04	-0.658872	-0.30084	0.114622	-2.93607	-2.20163	-7.25171	-2.04821	-5.5756	-2.3036	-2.08092	-2.55611	-2.9551	-5.06103	-3.43988	-3.65633	-2.46694	-3.02039	-5.09579	-2.16702	-1.50673	-2.96792	-2.40241	-4.22453	-2.11617	-6.07484	-3.7781	-5.69846	-6.60535	-2.16149	-3.9647	-5.08179	-3.67724	-2.64857	-3.27742	0.448576	-0.891486	-6.798	-1.65828	-3.33233	-3.63572	-1.21925	-6.02039	-2.31584
256	0	0	0	3	0.694502	0.0959904	-0.799472	-0.0157023	-0.14036	-3.9087	-2.86073	-6.61686	-1.52349	-3.89337	-2.05586	-2.3135	-1.73934	-3.10061	-3.28157	-2.47517	-1.77985	-2.98243	-3.07446	-3.87822	-3.18514	-2.20549	-3.20392	-1.5745	-4.26834	-2.04735	-5.11238	-3.60849	-6.61686	-7.58369	-3.02075	-3.58369	-4.75772	-4.23577	-2.64866	-4.28823	-3.40288	-2.12426	-6.79519	-1.02075	-2.61686	-6.91384	-1.14755	-6.58369	-2.53335
257	0	0	0	3	0.674334	0.0770708	-0.61575	-0.229484	0.0948379	-2.9992	-2.75617	-2.88466	-1.5059	-4.75913	-1.79064	-2.20518	-2.4055	-2.64229	-5.60713	-3.59648	-2.84947	-3.30457	-3.18211	-4.03649	-2.07477	-1.94839	-2.81204	-2.15062	-4.59648	-2.5702	-5.86377	-3.94585	-3.38474	-6.92906	-1.96456	-4.86377	-3.27243	-4.68395	-1.86936	-2.2348	0.124616	-0.961138	-3.8416	-1.97056	-3.24308	-5.98351	-1.72033	-6.27455	-0.740332
258	0	1	1	3	0.750684	0.00897959	-0.696519	-0.197407	0.0626651	-2.2739	-1.70261	-8.2159	-1.94668	-5.70604	-1.87528	-2.90658	-2.09291	-2.53367	-5.5203	-4.23167	-3.41754	-2.73947	-3.63618	-2.76505	-1.9418	-1.65998	-2.46334	-0.993371	-4.71156	-2.29652	-5.3132	-3.9161	-4.93857	-8.03903	-1.85301	-5.19257	-4.58972	-3.39739	-3.51065	-7.01155	-1.08528	-5.23167	-7.34715	-2.13214	-2.96963	-4.42205	-1.83182	-8.83258	-3.5203
259	0	0	0	3	0.642161	-0.216807	-0.4109	-0.438463	0.263193	-3.21972	-3.15456	-3.27802	-0.940313	-4.0535	-2.09439	-2.12974	-3.33361	-4.07919	-5.60491	-3.27802	-3.18212	-4.02827	-4.9551	-5.63	-2.37809	-2.87044	-3.2008	-0.992236	-3.00346	-2.23889	-4.28299	-4.21497	-7.00346	-3.64272	-1.89494	-3.04083	-4.31315	-5.73497	-3.74865	-0.863912	-0.836273	-1.93737	-4.86298	-1.70301	-4.07058	-5.73497	-3.51453	-3.97104	1.23125
260	0	0	0	3	0.69479	-0.124994	-0.539496	-0.292677	0.119616	-2.99021	-2.00258	-6.17784	-2.38892	-3.81171	-2.34326	-2.6501	-2.6063	-5.99727	-6.46024	-3.77487	-3.13053	-3.57693	-3.9762	-5.56117	-4.4123	-1.24238	-3.80551	-2.30775	-4.20209	-1.02493	-5.94177	-3.9762	-5.44087	-7.49977	-1.00702	-4.6036	-4.49977	-4.39357	-2.67251	1.54781	1.42801	-2.77791	-6.38429	-1.54945	-3.64179	-1.20515	-2.4076	-7.08473	-0.803958
261	0	1	1	3	0.667899	0.040096	-0.567731	-0.305738	0.100504	-3.70443	-0.665406	-5.89309	-1.49272	-4.64071	-1.86681	-2.42213	-1.45112	-4.18614	-6.3367	-4.39559	-3.43366	-2.67677	-3.38064	-4.00328	-0.887798	-0.690537	-2.34393	-1.40502	-3.65863	-1.19429	-5.12257	-2.76624	-4.98056	-6.65863	-0.874647	-2.8878	-2.8359	-3.93616	-2.98056	1.84182	2.34278	-0.0176595	-6.58824	-0.821946	-3.07366	-2.03219	-0.501786	-4.7711	0.534159
262	0	0	0	3	0.364322	0.295846	-0.60461	0.0478751	-0.14497	-2.78623	-3.34064	-1.55584	-1.01542	-5.79186	-1.94951	-2.85522	-2.26438	-4.03697	-7.46993	-5.36559	-5.39954	-3.80317	-2.5971	-4.33242	-1.47897	-0.864078	-3.00395	-1.35723	-4.222	-1.52741	-5.66257	-3.57269	-4.45201	-0.222949	-2.60203	-3.52507	-2.49265	-3.97168	-2.67811	-5.20689	-4.48807	-6.62193	-2.21066	-1.68072	-2.75843	-7.09142	-1.92458	-1.0353	-3.72577
263	0	0	0	3	0.713709	0.0255942	-0.687011	-0.154574	0.0267467	-3.02261	-2.54762	-7.09035	-1.09905	-4.8839	-2.56679	-1.26527	-1.35616	-3.0973	-5.43324	-3.83659	-3.04932	-2.3814	-3.16143	-3.46886	-2.29095	-1.64868	-2.18346	-0.879399	-3.06287	-2.41141	-4.26723	-3.26723	-4.04932	-7.09035	-3.0973	-5.06287	-4.7247	-2.91427	-1.92351	-4.64104	1.08956	0.911382	-6.70333	-1.46212	-2.55239	-4.79079	-0.970612	-5.20583	-2.43324
264	0	0	0	3	0.630348	-0.00936374	-0.517215	-0.306603	0.139496	-4.69961	-1.7342	-6.09902	-2.12253	-6.07435	-3.267	-3.38335	-1.73059	-3.84326	-6.6716	-4.97972	-5.56468	-3.60827	-3.33861	-4.88018	-0.672752	-2.10837	-3.15934	-2.45317	0.935735	-3.03813	-5.72818	-3.96831	-6.86953	-7.37204	-1.01302	-3.45317	-4.6716	-5.48126	-3.4101	2.62732	3.53783	1.88368	-6.40241	-1.63507	-3.33861	-5.41784	-2.13842	-5.28457	0.7775
265	0	1	1	3	0.661753	-0.0701561	-0.582809	-0.106747	-0.0396158	-2.63609	-2.28646	-6.50659	-1.06091	-0.874512	-2.57351	-4.6135	-2.75582	-2.50758	-7.52253	-5.18783	-6.49082	-4.14402	-3.95369	-4.83447	-7.18149	-2.33666	-3.30702	-3.2006	-4.57559	-1.51205	-6.58812	-3.42567	-5.7015	-6.72898	-3.94561	-5.49868	-4.50659	-4.6135	-2.05293	-5.7015	-4.42193	-6.0371	-5.81471	-0.559056	-3.03854	-2.54068	-1.04644	-6.1564	-2.29756
266	0	1	1	3	0.544778	-0.211333	-0.251957	-0.538055	0.425018	-3.1371	-2.90709	-5.10771	-1.69559	-3.25456	-4.55412	-2.64406	-4.13117	-4.75813	-6.97445	-4.73998	-6.10771	-6.20393	-4.08463	-5.77651	-2.45089	-3.60248	-4.87209	-3.25456	-2.41086	-1.83069	-6.20393	-4.29373	-5.97445	-4.34767	-0.919803	-5.4472	-3.50732	-6.10771	-4.61897	2.16961	1.22926	1.12451	-4.72206	-1.1808	-4.66959	-1.91471	-3.56206	-4.81398	0.920727
267	0	0	0	3	0.792173	0.00821129	-0.696807	-0.183673	-0.0217527	-3.40501	-1.94891	-7.07577	-1.22292	-4.78819	-2.96356	-2.61634	-1.9796	-3.29595	-5.35588	-3.39836	-3.48024	-3.56332	-3.40834	-4.44899	-3.29287	-1.79037	-2.76877	-2.83231	-4.79691	-2.19456	-5.19745	-4.0652	-5.82338	-6.77091	-1.50591	-2.30525	-4.94406	-4.16888	-2.56704	-3.42514	-0.197808	-3.22954	-7.51938	-1.16253	-2.81672	-5.01348	-1.11543	-7.46279	-0.790366
268	0	0	0	4	0.304682	-0.322065	0.0237695	-0.468427	0.611236	-4.14046	-4.64742	-4.25149	-1.38755	-2.76606	-5.19491	-1.72542	-4.43591	-5.72542	-5.31038	-1.4524	-1.12056	-5.43591	-4.37178	-5.43591	-4.89535	-4.80788	-3.98845	-0.695673	-3.85095	-3.37178	-3.80788	-5.72542	-4.64742	-3.98845	-3.76606	-2.98845	-5.43591	-6.57342	-4.89535	-0.431821	-1.08799	-2.00053	-4.43591	-0.755794	-3.64742	-4.72542	-3.85095	-3.89535	-4.72542
269	0	1	1	3	0.626699	-0.0142617	-0.520576	-0.207203	0.0511405	-1.42873	-3.24128	-7.19749	-1.04246	-6.10635	-3.20536	-3.11373	-1.59823	-1.10084	-5.76686	-3.73806	-4.75527	-3.11743	-3.57131	-3.92664	-5.2292	-1.8961	-3.31167	-1.8961	-3.54115	-0.383434	-6.67666	-4.75527	-4.15881	-6.47313	-0.438547	-1.099	-3.94627	-3.62302	-1.72812	3.42893	-1.08172	-4.92664	-4.35473	-1.31273	-2.48744	-6.5116	-1.15025	-5.57131	-2.5892
270	0	1	1	3	0.788715	-0.136327	-0.50617	-0.397455	0.245906	-2.54748	-3.54344	-7.70533	-1.96724	-6.25907	-3.43854	-3.6073	-3.05284	-4.41255	-7.2459	-5.29934	-6.23284	-2.73609	-4.29594	-4.60099	-3.01603	-1.96319	-2.73724	-2.79604	-4.65222	-1.37352	-5.49588	-4.27906	-6.70533	-7.93979	-1.84735	-5.0329	-3.60519	-4.77933	-3.93186	-1.39608	0.146576	-0.368376	-7.56783	-2.07306	-3.86739	-2.01743	-2.16695	-6.2459	-1.01918
271	0	0	0	3	0.457767	0.250228	-0.577815	-0.0236735	-0.0331813	-3.19976	-3.96624	-2.8821	-1.89355	-3.82801	-3.32852	-2.0322	-3.18796	-2.08483	-4.83535	-3.21644	-2.66706	-4.53119	-4.27015	-5.37324	-2.2321	-3.64916	-4.19739	-1.92552	-4.63628	-2.0301	-5.57969	-5.36259	-5.40566	-2.16119	-4.98245	-1.427	-4.93436	-4.9582	-4.21165	-3.55827	-3.05559	-5.00711	-5.40566	-1.73495	-4.63628	-6.8062	-1.94922	-4.90316	-3.30795
272	0	1	1	3	0.766339	0.00465786	-0.680576	-0.243505	0.0220408	-2.5587	-1.75385	-6.0587	-1.94486	-4.75385	-2.35826	-1.30277	-2.83026	-2.99981	-4.16127	-2.62522	-2.64898	-3.2273	-3.37357	-4.03764	-2.24731	-2.32811	-3.14616	-1.9646	0.841811	-2.03242	-5.22333	-4.3648	-6.92377	-4.27169	-2.7199	-4.37357	-4.32174	-3.80631	-1.98461	-3.01345	-1.74956	-3.70876	-7.5612	-1.18616	-3.2676	-3.83026	-1.73677	-4.43651	-1.191
273	0	0	0	3	0.727827	0.0168547	-0.651477	-0.161489	0.0503721	-2.44367	-2.87663	-7.02864	-0.626052	-5.05288	-1.69394	-3.21215	-1.675	-2.66562	-7.12817	-5.20761	-5.19856	-3.65321	-3.58385	-4.06516	-2.35057	-1.80453	-2.60461	-3.46521	-4.33067	-1.34183	-4.73913	-2.62871	-4.29649	-5.18957	-2.40805	-5.675	-4.81313	-4.19856	-2.68918	-3.36062	-0.148714	-1.80281	-6.87663	-1.9299	-2.34931	-7.27256	-1.42443	-5.55471	-5.86228
274	0	0	0	2	0.396591	0.473037	-0.677311	0.146987	-0.324754	-3.19697	-3.29416	-2.00168	-0.743102	-3.96321	-2.21708	-2.33365	-2.16444	-3.50196	-4.55217	-2.7176	-3.09493	-3.02027	-3.4904	-4.55217	-1.73114	-1.74912	-3.61357	-2.38091	-5.62617	-1.17251	-6.50487	-3.72774	-3.36103	-1.21232	-4.63252	-0.900165	-4.04544	-4.67116	-3.86287	-4.23506	-3.46754	-5.02444	-3.4174	-1.11699	-2.72944	-7.17366	-1.37492	-3.29165	-1.23446
275	0	0	0	3	0.635726	-0.010036	-0.680672	-0.0948379	0.0103241	-3.46541	-3.71082	-6.9796	-1.60938	-4.63937	-2.54408	-2.9511	-2.50214	-4.09124	-5.00281	-2.55977	-1.46005	-3.16568	-4.33452	-4.06658	-5.04233	-1.96813	-3.47891	-1.04033	-5.07476	-2.16459	-5.73977	-4.03833	-4.92686	-8.28626	-1.37054	-4.10792	-4.47891	-5.16787	-3.4681	-2.93056	-2.73653	-4.66382	-5.24879	-2.01161	-3.95299	-6.89033	-1.94267	-5.20327	-3.99891
276	0	0	0	2	0.152653	0.532677	-0.581273	0.224298	-0.364994	-4.21623	-2.83831	-0.175812	-2.32018	-6.11926	-2.68898	-1.30266	-2.14657	-4.77444	-7.00823	-4.22396	-3.76877	-3.19707	-3.25137	-5.17816	-4.29551	-3.05922	-2.55367	-2.03011	-3.41439	-1.75189	-6.00823	-4.23174	-3.55855	-0.742141	-5.33686	-2.23564	-4.19326	-4.76312	-3.96222	-6.71873	-6.47772	-6.71873	-3.28334	-1.87895	-3.83238	-7.67566	-1.49399	-0.866788	-1.03605
277	0	1	1	3	0.673181	0.14036	-0.726867	-0.00657863	-0.123649	-3.98902	-2.95586	-5.29059	-0.798126	-5.88477	-2.57398	-2.20151	-1.99089	-2.98159	-5.47669	-3.81042	-3.43293	-3.75866	-3.31375	-4.38554	-3.58521	-2.08039	-2.41404	-3.13194	-5.15895	-2.88998	-4.04605	-4.35159	-5.49775	-4.83032	-0.105937	-3.10745	-3.63102	-5.08537	-2.73346	-5.66635	-0.641598	-6.24536	-6.37576	-1.78108	-2.21671	-6.33728	-1.20043	-5.56284	-1.2387
278	0	0	0	3	0.713902	0.0434574	-0.662809	-0.102617	0.0117647	-2.25897	-2.78565	-7.87495	-1.88282	-4.57834	-3.6041	-2.80606	-2.34459	-2.42267	-4.9147	-2.85742	-4.17935	-3.62373	-4.14585	-3.74031	-1.89171	-0.913694	-2.46335	-1.45307	-3.75106	-3.06984	-4.41552	-2.93091	-4.71202	-7.44432	-2.90266	-3.76916	-4.59116	-4.31637	-3.19395	-5.33243	-4.98913	-5.49163	-7.54054	-0.912185	-2.68599	-4.11311	-1.62868	-6.33243	-2.6453
279	0	1	1	3	0.76048	-0.0373109	-0.562545	-0.351837	0.181753	-2.91194	-2.53371	-5.59074	-1.68385	-4.25953	-2.55341	-2.75052	-3.02923	-4.00578	-6.90108	-3.86545	-3.69319	-3.68075	-3.94502	-3.97508	-2.2366	-2.23432	-3.46279	-2.41823	-4.0692	-1.50191	-5.68695	-4.00578	-5.81701	-6.59074	-2.34772	-3.55625	-3.94502	-5.33548	-3.71839	-1.85494	0.954911	-2.57339	-6.37501	-1.62458	-3.10199	-3.63205	-1.60389	-6.15262	-0.269392
280	0	0	0	3	0.741849	-0.0115726	-0.61431	-0.275006	0.0835054	-3.3856	-1.25572	-5.87522	-1.44817	-4.7701	-2.00457	-2.85233	-2.3619	-3.93516	-4.37667	-2.69415	-2.88574	-3.45913	-2.6923	-3.19035	-2.65223	-1.88997	-2.33714	-2.66124	-4.09691	-1.31564	-6.11166	-3.73163	-6.90916	-7.25709	-1.87417	-3.73924	-3.39459	-4.32994	-3.40364	2.44298	2.27276	-1.71183	-7.77792	-1.76329	-3.04882	-2.696	-2.52012	-5.00686	-0.229349
281	0	0	0	3	0.404658	0.314286	-0.511549	-0.129028	0.00321729	-3.29961	-2.74985	-2.28351	-1.60944	-5.08909	-2.42155	-2.45321	-2.54832	-3.83332	-5.77714	-3.60277	-4.09532	-3.1494	-3.80752	-5.0767	-3.14294	-2.10158	-3.13649	-1.22	2.45108	-1.57529	-5.55475	-4.14617	-0.779021	-1.31589	-6.21915	-2.58732	-3.84378	-4.77714	-3.76716	-5.58951	-1.19134	-3.21575	-3.09844	-1.65474	-4.09532	-7.04018	-2.77714	-2.31953	-3.26407
282	0	0	0	3	0.718127	-0.144106	-0.476399	-0.427515	0.254166	-4.03974	-2.60534	-5.11991	-1.75334	-4.22682	-2.33033	-3.23796	-2.94541	-3.50772	-7.07927	-3.66423	-4.60534	-3.4943	-3.71003	-4.31845	-2.26051	-2.36655	-2.59098	-2.28341	-3.45478	-2.54183	-4.2048	-4.295	-5.44184	-5.2048	-2.21577	-4.46783	-4.3423	-4.75734	-3.295	0.427647	0.242661	-1.20207	-5.24919	-1.0668	-3.46783	-2.25484	-2.33033	-3.10964	0.714427
283	0	1	1	3	0.405618	0.333397	-0.427131	-0.11587	0.0254022	-3.22215	-3.66172	-2.5256	-1.96803	-5.38228	-3.63532	-1.4821	-2.16168	-3.76834	-5.80151	-3.25623	-4.27941	-4.90585	-4.62044	-5.94237	-1.71109	-3.34513	-3.67703	-1.66362	-4.0429	-0.630653	-5.92399	-5.0679	-3.45959	-1.57046	-4.48631	-2.9081	-3.84407	-4.86145	-3.80571	-3.79732	-2.3436	-2.46789	-4.19435	-1.9183	-3.60207	-5.73592	-2.67895	-2.95631	-1.38228
284	0	0	0	3	0.663962	0.00321729	-0.614022	-0.212773	0.0344298	-4.34876	-1.39923	-6.86334	-0.215366	-5.86334	-1.15106	-3.24443	-2.09075	-2.97025	-7.55522	-4.06583	-5.12637	-2.7638	-2.73996	-3.03649	-4.07575	-0.138012	-1.83149	-0.837803	-4.56915	-1.90693	-6.00773	-2.80033	-3.46775	-5.37301	-0.93035	-4.20037	-4.05598	-3.69341	-1.63544	2.44186	2.29797	2.59999	-4.91581	-1.13801	-2.16554	-2.03891	-0.501603	-6.93373	-0.138012
285	0	1	1	3	0.779304	0.00984394	-0.649172	-0.198079	0.0446098	-2.26877	-2.35299	-4.97097	-1.74002	-4.97671	-2.12091	-2.2972	-2.63991	-3.04738	-4.65823	-3.16853	-3.33538	-3.36329	-3.34092	-4.3784	-2.18753	-2.18255	-3.47455	-1.73393	-3.83973	-1.43601	-5.4564	-4.37082	-5.43255	-8.36329	-3.90659	-4.09963	-4.27937	-4.29004	-2.44841	-6.02939	-0.80232	-1.79027	-5.87144	-0.604788	-2.69559	-2.64447	-2.22289	-4.46444	-1.07173
286	1	0	0	3	0.692197	0.0158944	-0.550444	-0.265306	0.13575	-4.21553	-3.7615	-6.82039	-1.37469	-5.49846	-1.02814	-2.66389	-1.8936	-3.23543	-6.70491	-3.8355	-4.38298	-3.40535	-3.0655	-4.65047	-2.73293	-1.55986	-2.02165	-2.23543	-3.99596	-1.77964	-6.23543	-4.47462	-4.73293	-6.08342	-2.69111	-4.38298	-4.33926	-4.10157	-3.08342	-1.22296	-0.00340638	-2.13389	-6.40535	-2.42236	-3.08342	-3.99596	-1.80916	-4.54737	-0.0248914
287	0	0	0	3	0.702857	0.0136855	-0.652437	-0.132581	0.0535414	-4.4588	-2.63665	-4.73679	-0.794273	-5.35828	-1.10161	-1.77794	-1.59519	-1.92943	-5.63245	-3.20697	-0.850481	-2.98725	-3.23217	-2.66211	-3.04191	-0.862728	-1.64086	-2.35828	-4.44401	-3.12208	-5.73679	-3.87881	-3.95019	-7.73679	-2.01706	-4.31725	-5.59928	-4.77331	-2.42936	-2.43301	-0.580957	-1.06861	-5.12798	-1.7413	-2.31052	-4.92943	-0.901368	-7.25136	-1.24493
288	0	1	1	3	0.739832	0.035006	-0.711405	-0.138247	0.025018	-3.92305	-2.97196	-3.82994	-2.08175	-4.4549	-1.32215	-3.69039	-2.08175	-3.10884	-8.82994	-4.72142	-6.18609	-2.97819	-3.37873	-3.63027	-3.26009	-1.48121	-2.62049	-3.23749	-3.14344	-1.92606	-6.24498	-3.33809	-5.58202	-5.87575	-1.06673	-3.04204	-4.00976	-3.72142	-2.9473	-3.75313	0.382554	-3.55382	-7.82994	-2.55382	-3.41209	-1.82994	-3.13646	-5.62049	-4.27535
289	1	0	0	3	0.756158	-0.144202	-0.566675	-0.336951	0.213253	-4.02611	-3.23276	-7.99061	-1.22685	-6.27789	-1.87745	-3.05201	-2.02483	-3.85676	-5.56062	-3.65671	-4.09984	-3.17185	-3.84765	-4.35964	-3.07307	-2.52936	-2.99312	-1.98561	-2.99563	-2.79422	-7.03125	-3.96578	-6.35318	-6.80299	-1.17541	-3.94137	-4.77683	-4.73427	-3.02868	-0.0312546	1.96641	0.0631624	-7.70111	-1.67571	-3.039	-3.57182	-1.13194	-4.82069	-1.41991
290	0	0	0	3	0.715246	-0.0811044	-0.561008	-0.329652	0.153517	-3.40159	-2.03102	-5.70305	-1.75608	-4.71325	-2.11809	-2.11471	-2.52412	-4.42653	-5.64334	-2.69798	-3.30977	-3.17684	-4.23809	-4.77598	-1.83043	-2.50186	-3.80295	-1.87695	-4.08461	-2.21617	-5.19459	-4.27537	-5.53087	-6.36094	-2.72609	-4.11809	-4.8528	-4.68287	-3.51741	0.697468	0.659943	-1.93841	-6.29821	-0.810454	-3.27537	-3.17332	-2.42653	-5.345	0.254746
291	0	1	1	3	0.625258	0.12557	-0.671837	-0.0789916	-0.0714046	-3.98812	-2.31608	-8.78563	-1.49057	-3.91585	-3.19781	-2.1281	-1.61713	-3.08519	-6.16672	-4.27708	-4.53409	-3.33717	-3.68209	-4.6272	-3.29989	-1.79965	-2.82811	-2.0506	-4.0282	-2.61094	-7.06942	-4.059	-5.41639	-5.03839	-1.6224	-2.24499	-4.66619	-4.11725	-2.90415	-5.90182	-0.369383	-0.297596	-6.54859	-1.70779	-3.24278	-9.17795	-1.81874	-5.57803	-1.71187
292	0	0	0	3	0.681345	-0.0731333	-0.540072	-0.319376	0.111645	-2.16338	-0.851266	-7.17487	-1.84875	-4.38682	-2.35677	-2.77459	-3.52699	-4.84625	-6.64694	-3.55129	-3.62386	-3.00122	-3.70632	-5.00122	-4.58433	-2.6645	-3.92871	-1.52566	-3.95728	-1.64476	-6.41131	-4.37232	-5.94292	-8.79378	-1.98735	-3.20882	-3.621	-5.10928	-3.31805	-0.572538	0.65286	-3.0143	-7.51367	-1.04607	-3.797	-2.36034	-2.30537	-6.07757	-0.090618
293	0	0	0	3	0.681345	-0.0723649	-0.622185	-0.18108	0.0258824	-3.57416	-2.25691	-6.09626	-1.79036	-0.619398	-1.25165	-2.49186	-1.79546	-2.83078	-5.93756	-3.79801	-3.74117	-3.97563	-3.75434	-3.96028	-6.61564	-1.41596	-3.41662	-2.79291	-3.92261	-2.55963	-6.43506	-2.90047	-4.59179	-3.51971	-1.25574	-5.0631	-4.30336	-3.81517	-2.32654	-2.13236	-3.14098	-3.81862	-6.63988	-0.677037	-2.70235	-4.13451	-1.33951	-6.54525	-2.22217
294	0	0	0	3	0.55006	0.131429	-0.655606	-0.044994	-0.0790876	-2.69364	-1.82988	-8.22465	0.41542	-5.35958	-2.49156	-3.76835	-0.760156	-3.11712	-6.83561	-5.08559	-5.57258	-2.26272	-3.27935	-2.76678	-2.40144	-0.769913	-2.24519	-1.67153	-2.27935	-1.61768	-3.65407	-3.46469	-5.58355	-4.3738	-3.42962	-4.60016	-3.79042	-3.42962	-2.74507	-3.14326	3.04914	-0.509427	-6.91653	-1.0851	-2.87382	-7.97311	-0.620497	-7.91653	-4.58906
295	0	0	0	3	0.746843	0.0163746	-0.662905	-0.290948	0.129508	-2.82493	-2.90914	-5.68787	-1.52397	-3.45138	-1.41921	-1.77618	-1.95995	-3.04114	-7.15182	-3.94371	-4.31631	-2.83737	-3.51795	-4.35159	-0.0508868	-1.92101	-3.1706	-0.873452	-3.35875	-1.56997	-5.17691	-3.16745	-5.45521	-4.45521	-2.75006	-3.7714	-3.09392	-4.12716	-2.64786	-1.6036	-1.4071	-2.69239	-6.17691	-1.69465	-2.58144	-2.59406	-1.38318	-4.97638	-1.90914
296	0	0	0	3	0.740216	0.119424	-0.730996	0.0511405	-0.170516	-1.58975	-2.53075	-5.34601	-2.01119	-5.18847	-1.69624	-2.18226	-1.2348	-2.07108	-4.74877	-3.71852	-2.30948	-3.09613	-3.35995	-2.99116	-2.29602	-1.0167	-1.94666	-0.680125	-4.0167	-1.40379	-5.10785	-2.5413	-5.77343	-7.82405	-3.40741	-3.49698	-5.29156	-3.55459	-1.90179	-8.82405	-4.09225	-1.38348	-7.72452	0.00702658	-2.1638	-1.77966	-1.2348	-8.63141	-2.1638
297	0	0	0	3	0.74982	-0.00062425	-0.642929	-0.27904	0.0781273	-3.78288	-2.04863	-6.73284	-2.28418	-4.81376	-2.59087	-3.05887	-3.02636	-3.39786	-5.37465	-4.01038	-4.99064	-3.23808	-3.23111	-4.80684	-2.00245	-1.92174	-3.50297	-1.29624	-4.00245	-2.34678	-6.36445	-4.11332	-5.66871	-6.78628	-0.540504	-3.99456	-4.00245	-4.68765	-2.30231	-2.34177	0.659164	-3.51139	-6.84178	-1.44408	-3.39267	-3.36445	-1.04609	-5.21958	0.179721
298	0	0	0	3	0.68509	-0.0472989	-0.493685	-0.392173	0.219784	-4.21796	-2.83815	-5.56972	-1.92845	-4.74099	-3.0471	-2.14396	-2.03219	-3.27826	-6.72892	-3.88762	-4.88092	-4.00646	-3.79661	-4.99196	-2.16617	-2.09278	-2.61067	-1.91471	-3.78406	-2.60514	-6.31388	-4.56972	-4.93537	-5.99196	-1.48099	-4.65853	-4.92157	-5.42636	-3.97048	-1.86102	2.25169	0.634191	-6.54835	-2.10834	-4.152	-2.22642	-1.38907	-5.68162	0.154536
299	0	0	0	3	0.722065	-0.16581	-0.561969	-0.295366	0.172917	-3.01706	-3.57894	-4.11781	-1.65755	-4.14529	-2.22367	-2.45341	-1.48817	-2.94285	-6.43069	-3.48232	-3.42506	-2.63627	-3.40832	-4.04699	-4.19228	-1.84949	-2.56032	-1.70788	-3.98775	-1.45055	-4.75826	-3.11328	-5.1639	-5.22124	-0.928852	-1.74945	-3.5665	-3.77964	-2.5978	-1.80864	0.0101799	-2.53284	-3.96308	-0.91302	-2.92686	-3.80864	-1.36595	-4.31175	-2.08418
300	0	0	0	3	0.806483	-0.17407	-0.553613	-0.376903	0.21479	-2.77212	-2.88497	-6.89383	-2.19652	-5.48899	-4.17014	-2.41059	-2.81116	-4.39253	-5.55977	-3.36234	-4.5638	-3.87616	-5.1856	-5.48134	-1.97279	-2.20753	-2.92854	-2.45299	-3.2028	-2.03375	-6.17322	-4.98288	-6.99919	-7.28869	-2.54873	-5.28869	-5.17939	-4.80518	-3.57394	-2.4124	-3.17939	-1.20084	-4.58415	-2.31821	-4.02399	-4.35358	-1.98424	-4.97212	-2.50733
301	0	0	0	3	0.763842	-0.138247	-0.574934	-0.286915	0.203169	-3.7826	-2.70079	-4.28208	-0.571819	-1.41429	-2.47892	-2.27843	-1.41128	-3.33808	-3.72672	-2.75948	-3.00025	-3.44675	-3.48417	-3.3286	-2.21588	-0.909782	-2.08077	-2.75693	-2.93403	-1.87761	-5.41228	-3.24236	-5.65621	-8.38057	-1.18346	-2.2063	-3.1593	-4.51612	-1.34907	-1.24503	0.208141	-1.55485	-8.73421	-1.80676	-1.82199	-3.64204	-0.966761	-7.99724	-5.00327
302	0	1	1	3	0.745018	-0.0360624	-0.55054	-0.375558	0.183289	-3.3925	-1.77305	-5.53934	-1.54149	-5.1902	-2.65787	-3.71734	-2.37133	-3.77684	-7.4081	-3.94867	-5.66488	-3.30961	-4.64626	-4.25924	-1.81922	-1.63017	-3.37324	-2.26633	-4.61878	-1.61991	-6.28781	-3.96588	-7.12431	-7.47223	-2.65321	-5.62788	-2.30778	-5.3925	-3.83363	0.484607	1.0572	-1.75424	-6.57411	-1.81402	-2.94014	-2.82575	-1.9444	-4.32433	-0.73937
303	0	1	1	3	0.80437	0.00187275	-0.628619	-0.329556	0.129316	-2.4502	-1.61591	-5.02602	-2.18679	-4.32505	-2.46751	-2.20796	-1.21136	-3.37861	-4.78134	-2.98557	-3.74994	-3.20409	-3.34624	-4.26734	-1.9174	-2.43197	-2.48385	-2.36774	-4.33773	-1.31093	-5.78134	-3.98557	-5.38957	-5.73589	-0.732053	-3.31876	-4.02261	-4.29591	-3.9889	-2.83873	1.82783	-2.11322	-6.5573	-1.32558	-2.46867	-2.91423	-1.60437	-6.08891	-1.28871
304	0	0	0	2	0.131429	0.538343	-0.567635	0.241393	-0.364514	-4.76321	-3.05207	-0.673008	-2.13056	-5.32508	-2.82562	-1.50795	-2.42508	-4.81051	-5.45062	-2.93277	-2.85322	-3.70617	-4.05919	-5.93604	-4.84704	-3.49823	-3.7174	-1.58298	-4.11749	-2.08441	-5.67301	-4.66212	-0.939325	-1.74442	-6.46947	-3.17824	-5.45062	-5.52758	-4.479	-5.78666	-5.85942	-5.60888	-3.66755	-1.77342	-4.46947	-7.25797	-2.47185	-2.00487	-1.36867
305	0	0	0	3	0.793325	-0.0333733	-0.701224	-0.204802	0.0539256	-3.50971	-1.13944	-2.68239	-1.18914	-5.52163	-1.43577	-2.68718	-1.04828	-3.1888	-2.97477	-3.45319	-2.34035	-1.85848	-3.97594	-3.06905	-2.16658	-1.05043	-2.51226	-2.51907	-5.1186	-2.76598	-6.58451	-3.36161	-5.54229	-9.15526	-1.30425	-4.05043	-5.0678	-3.47951	-2.88407	-5.25973	-0.863889	-2.91181	-6.65776	-1.61155	-2.08601	-4.42255	-0.726041	-6.79978	-2.83227
306	0	0	0	3	0.831549	0.0636255	-0.71419	-0.166483	0.0182953	-2.84546	-1.70795	-6.73623	-1.52158	-5.07326	-1.18266	-1.92801	-2.34505	-3.27025	-3.36467	-3.24224	-3.30549	-3.58783	-3.16334	-3.77893	-1.80786	-0.952682	-2.37399	-1.32797	-3.86176	-1.67301	-6.59872	-3.12152	-5.59872	-6.33934	-2.45576	-3.13929	-4.39994	-4.97778	-3.26808	-4.29882	-1.18061	-2.22316	-7.39519	-1.60488	-3.89492	-2.26916	-1.56297	-7.39519	-1.91775
307	0	0	0	2	-0.486387	0.325426	0.143625	0.313229	-0.143145	-4.019	-3.97778	-2.39791	-1.88198	-3.61183	-3.65179	-0.738972	-3.53507	-5.08313	-5.38606	-3.51282	-3.07225	-4.87014	-4.32017	-5.91807	-4.64371	-3.15025	-3.61183	0.582202	-5.32017	-0.878414	-0.0275227	-5.32017	-4.70126	-1.09135	-5.57294	-1.30416	-3.20569	-5.9377	-5.12753	-4.9576	-1.94141	-5.38606	-4.96766	2.06207	-4.46219	-7.22064	-2.5942	-0.636677	1.0184
308	1	0	0	3	0.646194	0.0417287	-0.522305	-0.267035	0.137095	-2.83221	-3.96701	-6.31899	-1.3599	-4.24499	-1.44539	-2.11984	-3.05122	-3.46889	-5.81203	-2.64806	-3.51164	-4.14065	-2.67818	-3.90871	-0.930295	-1.61855	-2.36725	-0.954051	-3.7725	-0.617092	-5.24499	-3.64806	-4.92306	-6.75956	-2.79213	-4.41717	-2.84582	-4.68428	-2.85956	-4.39699	0.682194	-1.79873	-5.24499	-1.70583	-3.43764	-0.948534	-2.4901	-5.61272	0.565581
309	0	0	0	2	0.30036	0.351068	-0.453253	-0.0991597	-0.0356783	-3.18359	-2.6485	-2.13475	-1.94091	-5.02921	-2.78655	-1.2994	-3.76261	-4.43949	-5.93253	-3.80478	-2.94259	-4.14826	-3.93923	-5.5175	-2.56589	-3.24034	-3.46825	-1.71301	-2.96291	-1.75816	-5.47797	-5.08751	-3.0508	-1.66644	-4.24448	-2.0764	-4.84193	-5.34757	-4.08751	-4.38364	-0.154577	-1.99742	-3.40202	-1.49143	-4.32987	-7.22799	-2.66505	-2.36549	0.890717
310	0	0	0	3	0.694214	-0.223433	-0.473998	-0.449124	0.352125	-3.05492	-2.78916	-2.95484	-1.04135	-4.03059	-2.44562	-2.266	-2.17279	-4.16541	-5.99352	-3.80743	-4.17724	-3.5903	-3.99352	-4.30763	-3.08803	-2.09783	-3.75775	-1.88288	-2.81434	-1.71619	-5.20723	-3.53981	-3.87805	-3.6842	-1.58241	-3.83526	-4.28187	-4.67578	-2.89992	0.235295	0.80221	-2.1464	-3.31088	-1.83292	-3.5903	-4.6842	-2.66534	-3.78464	-2.00533
311	0	0	0	3	0.772293	-0.00110444	-0.602401	-0.272317	0.112989	-3.82539	-2.77135	-4.75029	-1.59086	-5.51896	-2.39529	-2.97312	-2.2331	-2.9163	-6.36696	-4.02592	-4.1241	-3.17933	-3.964	-4.18639	-2.00706	-1.9163	-2.43465	-1.96703	-4.28896	-2.35897	-6.90462	-4.08403	-4.48377	-5.53689	-1.42523	-2.77666	-4.87013	-4.58269	-3.28896	-5.28896	0.696974	-1.15751	-4.77135	-1.30039	-2.93104	-4.17933	-1.44624	-6.77135	-0.06643
312	0	1	1	2	-0.327923	0.288932	0.162641	0.00446579	0.0291477	-4.40949	-4.49968	0.285901	-1.96203	-5.08931	-4.22891	-0.740321	-3.94926	-5.49041	-6.73141	-3.98791	-4.84507	-6.07537	-4.75344	-6.82161	-4.55664	-4.86892	-4.96845	-1.01426	-2.93976	-0.038983	-5.66728	-4.94292	-3.43151	-0.68239	-5.25225	-1.75622	-4.34954	-5.75344	-5.45388	-6.25225	-5.30007	-5.99445	-2.11938	-1.23278	-4.96845	-6.68834	-3.73689	-0.115366	-0.191785
313	1	0	0	3	0.772485	-0.141609	-0.506555	-0.443361	0.29018	-2.2624	-1.45078	-4.7659	-1.86241	-4.16407	-3.03574	-1.08916	-3.00537	-3.23278	-5.39393	-3.33609	-3.32354	-2.8399	-3.75744	-4.09848	-1.71997	-2.24456	-2.59409	-1.04859	-3.03574	-1.56242	-4.50287	-3.68344	-4.98547	-4.56058	-0.848864	-4.90851	-4.51708	-4.57538	-2.89452	0.587919	0.116453	-0.436357	-5.6207	-1.29265	-3.13637	-1.84662	-0.355114	-3.40711	-1.10115
314	0	0	0	3	0.425306	0.274334	-0.623529	-0.0697719	-0.191741	-3.82137	-1.26464	-6.60823	-1.14718	-5.9708	-3.13751	-2.8928	-2.34075	-4.74841	-5.37822	-3.98808	-5.39349	-3.34075	-3.52391	-4.87662	-2.80469	-2.16099	-3.71446	-1.65346	-1.62052	-1.27433	-6.02921	-4.64887	-6.19319	-4.82396	-3.4866	-4.07463	-3.57087	-4.69069	-2.75825	-1.84086	3.0976	-0.9957	-4.77815	-1.64887	-2.53551	-8.30422	-2.21168	-3.79833	1.14294
315	0	0	0	3	0.796399	-0.00715486	-0.650036	-0.296519	0.107227	-2.81434	-1.53602	-6.50274	-1.97748	-4.76967	-0.952301	-2.33932	-1.98597	-3.15377	-4.7235	-2.95064	-2.33498	-2.57776	-3.55232	-4.39931	-1.65826	-1.68843	-2.94732	-2.6327	-3.88564	-1.93576	-6.22034	-2.85732	-4.53228	-7.12723	-1.04863	-4.39931	-4.6461	-4.14233	-2.58291	-0.356838	-0.165777	-3.10856	-6.71219	-1.86513	-2.6461	-1.51866	-1.76821	-6.85421	-1.26821
316	0	0	0	3	0.732917	0.0917647	-0.741176	-0.119232	-0.0227131	-3.5793	-1.52473	-7.50595	-1.61742	-4.43912	-1.99652	-2.63601	-1.92618	-2.96947	-4.83255	-3.2659	-4.53738	-3.33051	-3.0152	-3.55336	-1.27051	-0.91272	-2.23207	-2.77147	-4.98023	-2.17658	-5.53104	-3.28712	-5.24499	-7.55658	-1.74922	-4.28712	-3.49049	-3.69151	-3.01742	-4.59575	-0.971613	-5.58257	-7.72007	-1.55899	-2.11245	-3.6191	-1.50751	-4.80169	-3.16917
317	0	0	0	3	0.725138	-0.145258	-0.594334	-0.235726	0.104826	-3.38357	-1.62369	-8.29482	-1.47871	-5.64573	-2.02464	-2.48747	-0.907199	-3.5669	-5.2624	-3.72359	-5.35338	-2.20929	-3.20159	-4.01955	-3.33851	-1.07786	-2.8339	-1.24399	-3.59438	-2.94208	-6.56443	-3.60197	-5.55458	-8.23069	-0.888136	-4.49216	-5.64573	-3.1882	-2.27549	-0.0767567	1.99891	-0.347254	-7.1104	-0.981529	-2.61727	-4.6615	-1.1497	-5.51585	-4.03316
318	0	0	0	3	0.730516	-0.0986795	-0.543049	-0.312365	0.243794	-3.85829	-2.31028	-6.79028	-1.25112	-5.71628	-1.98157	-2.99381	-1.41158	-2.02418	-7.18022	-5.02698	-3.89865	-3.71628	-3.35872	-4.0103	-2.64803	-1.32568	-3.10157	-3.26342	-4.32396	-1.98021	-6.42349	-3.30349	-4.58699	-6.95074	-1.03469	-4.63732	-3.89355	-4.39435	-2.94281	2.10438	2.0959	1.46612	-7.39435	-1.88592	-3.82875	-3.28666	-2.20848	-7.39435	-3.02418
319	0	0	0	3	0.599616	0.112029	-0.657143	-0.102233	-0.067563	-3.3574	-3.18204	-7.71577	-2.53286	-3.65219	-2.93747	-2.47848	-2.00954	-3.01792	-5.85663	-4.90363	-4.29341	-2.4767	-3.6663	-4.21722	-3.93258	-2.63127	-3.63226	-1.96088	-3.33147	-2.12384	-5.81112	-4.68261	-6.71577	-6.74972	-3.58745	-3.98217	-4.15904	-3.40564	-2.16691	-3.46256	1.66668	1.12994	-7.82011	-1.01759	-3.50541	-8.18784	-1.70637	-6.87525	-1.8394
320	0	0	0	3	0.665402	-0.037503	-0.598944	-0.252341	0.0821609	-4.38475	-2.97949	-5.42427	-1.15541	-4.3088	-1.31343	-2.49617	-2.65168	-4.83931	-6.42427	-3.44445	-4.03961	-3.71156	-3.29042	-4.5498	-4.3088	-1.82601	-3.3088	-1.6112	-4.07064	-2.72383	-5.13477	-3.3088	-5.27227	-5.20188	-0.0511667	-4.16793	-4.5942	-4.83931	-3.46492	-1.79978	1.83154	-1.65756	-5.89376	-1.52274	-2.68731	-1.49091	-1.03578	-5.78684	1.10451
321	0	0	0	3	0.791501	-0.19952	-0.487635	-0.427035	0.258103	-2.66203	-2.485	-5.72762	-1.46914	-5.63032	-3.43279	-1.92747	-2.97896	-4.321	-6.76157	-4.12046	-6.0246	-3.90596	-4.52453	-4.69445	-2.15389	-3.0246	-3.399	-1.85927	-3.50283	-2.0506	-5.98396	-3.49567	-6.247	-6.83196	-0.618611	-3.77885	-4.3084	-5.06642	-3.14826	-0.265904	1.90681	-0.718216	-6.45345	-1.65404	-3.66203	-1.56892	-1.47441	-3.83196	0.469995
322	0	0	0	3	0.732533	0.0140696	-0.601633	-0.244754	0.0846579	-3.91778	-2.14401	-6.27896	-1.18931	-4.92749	-2.23608	-2.08031	-1.96827	-3.2543	-4.38206	-2.49129	-2.58044	-3.96202	-3.80155	-4.23608	-2.75757	-1.95828	-2.85154	-1.69815	-4.08166	-2.88192	-5.11458	-4.2852	-5.94712	-8.67751	-2.06817	-4.50759	-4.73607	-5.72755	-3.91294	-4.51489	2.18442	0.00994183	-6.81502	-1.61142	-3.21808	-5.20621	-2.19297	-6.77939	-0.311986
323	0	1	1	4	-0.219304	-0.00196879	0.418776	-0.354814	0.46497	-3.23804	-5.28464	-0.694227	-1.03825	-4.73409	-2.49194	-1.19119	-3.28464	-6.00711	-7.15911	-4.15245	-4.85872	-5.57415	-4.11958	-7.66607	-5.48774	-5.03136	-5.50461	-1.29745	-3.25936	0.0968776	-3.72418	-6.55645	-0.975156	-0.236721	-4.83718	-1.62168	-3.29195	-7.52168	-5.76425	-1.63671	-1.86279	-3.02526	-3.42616	-1.19547	-5.2275	-5.98326	-4.82654	-0.919647	-0.614792
324	0	0	0	3	0.782185	-0.0993517	-0.506074	-0.381897	0.184922	-2.45534	-2.13211	-6.19885	-0.706999	-5.24325	-1.82118	-2.18525	-2.45861	-3.54281	-7.65828	-4.20982	-4.86821	-2.95323	-4.10369	-5.46189	-1.97646	-2.30367	-2.99058	-2.09604	-3.8003	-2.34843	-5.88569	-4.04357	-6.38527	-6.28905	-1.83386	-2.56377	-4.3606	-4.95784	-3.31843	-0.218106	-0.911209	0.178293	-7.15578	-2.05342	-2.63222	-2.87256	-1.2717	-2.94404	-0.180525
325	0	0	0	3	0.626987	-0.120192	-0.498776	-0.35491	0.202785	-4.45573	-2.29218	-5.55037	-1.28835	-4.45573	-3.1338	-3.23825	-3.28073	-4.78915	-6.50227	-4.06232	-5.70509	-3.65493	-4.24319	-4.48464	-2.09205	-2.08539	-3.89774	-0.517132	-4.09762	-1.36155	-5.70509	-4.33498	-6.22356	-6.65165	-0.487567	-4.22844	-3.68818	-5.36692	-3.43583	2.95416	2.01781	-2.88226	-5.69154	-1.46219	-4.07986	-0.968976	-2.45287	-4.54427	-0.00334274
326	0	0	0	3	0.792173	-0.0804322	-0.582521	-0.36557	0.205954	-3.15154	-0.964454	-7.73651	-2.02999	-2.58428	-1.58527	-2.8191	-1.59272	-3.84139	-5.3867	-3.34587	-4.15154	-2.15889	-3.83667	-3.42872	-0.888877	-0.715764	-2.71685	-2.94051	-4.87974	-1.80981	-5.0226	-3.19621	-5.07725	-8.84613	-1.50207	-4.22987	-5.2867	-3.84376	-3.13551	-0.407121	1.44128	-0.610243	-7.5091	-2.17967	-2.09406	-2.54427	-0.724189	-7.33917	-2.903
327	0	0	0	3	0.642065	0.201921	-0.796591	0.0486435	-0.226699	-2.7532	-2.51748	-1.73767	-1.72843	-4.83236	-2.41677	-2.24154	-1.39144	-2.82796	-4.56786	-3.33193	-3.03256	-2.93724	-3.65075	-2.86798	-2.7162	-0.874758	-3.12651	-2.41019	-3.45859	-1.62671	-6.28302	-2.82359	-5.01998	-6.00008	-0.633402	-4.28302	-3.92781	-3.75112	-1.83236	-5.31954	-3.52813	-3.97559	-3.55328	-0.77311	-1.71316	-7.66635	-1.59186	-3.7223	-3.03762
328	0	0	0	3	0.73042	-0.0405762	-0.561104	-0.301513	0.107035	-3.5966	-2.22583	-5.88081	-1.75552	-4.43413	-2.4235	-2.54268	-1.93867	-2.61826	-4.89249	-2.7291	-3.05037	-3.611	-2.6701	-4.55888	-2.48628	-1.83501	-2.46432	-2.35927	-3.49071	-1.4896	-6.13457	-3.77972	-6.10709	-7.25004	-1.77972	-4.14152	-4.29585	-3.92812	-2.34918	-0.226752	1.57677	-1.21754	-6.44269	0.297815	-2.60379	-3.23882	-1.45346	-6.02765	0.242143
329	0	0	0	3	0.757023	-0.0286675	-0.63006	-0.236206	0.10377	-2.98804	-3.57814	-6.4595	-2.1644	-4.74164	-1.70532	-2.74453	-2.39681	-3.43596	-4.44533	-2.71732	-2.48463	-3.25622	-3.80054	-4.98633	-3.18583	-1.92034	-3.699	-2.699	-3.78261	-1.95004	-4.4313	-4.18779	-5.97951	-5.02093	-1.25776	-2.86508	-5.30655	-4.22361	-3.76198	-5.16827	-0.209825	-2.79753	-7.42203	-0.782244	-3.64134	-1.28221	-1.45299	-5.64134	-1.58008
330	1	0	0	3	0.684898	0.0581513	-0.755198	0.00196879	-0.0757263	-2.5049	-2.47496	-8.01614	-2.53127	-5.32053	-2.16575	-1.73799	-1.58915	-4.68795	-4.60897	-3.38236	-3.50628	-3.066	-3.44695	-4.33513	-1.75589	-1.09521	-3.19541	-2.28822	-4.53408	-2.85846	-5.21777	-3.36478	-5.63281	-5.98511	-2.90489	-3.47631	-5.08849	-4.05992	-2.09469	-6.63281	-5.41042	-4.81178	-7.5397	-1.02943	-3.49804	-2.24164	-1.85759	-4.44695	-3.50078
331	0	0	0	3	0.755582	-0.15006	-0.614982	-0.257527	0.132773	-3.55403	-1.5416	-7.05284	-1.20027	-3.00275	-1.42411	-2.48629	-2.88291	-5.36695	-6.11697	-3.61062	-3.30028	-3.71842	-3.97649	-3.90397	-4.82151	-1.48496	-2.82821	-2.78524	-4.69376	-2.89692	-6.76904	-3.96169	-5.82151	-7.99144	-2.37918	-4.6222	-4.53201	-4.21008	-2.76262	-0.781171	1.90288	-0.265219	-6.93254	-1.57218	-2.99144	-0.715313	-1.2466	-7.76904	-2.18408
332	1	0	0	3	0.523745	-0.211717	-0.264154	-0.518175	0.442593	-4.43903	-4.6625	-5.11065	-1.65779	-4.45203	-4.07503	-2.93615	-4.58172	-5.55343	-6.95453	-3.53257	-4.29742	-4.8912	-4.918	-6.05011	-2.96148	-3.97784	-5.03048	-2.02683	-3.86055	-2.29449	-5.47175	-5.93615	-5.83054	-7.7805	-1.7203	-4.68534	-4.90008	-6.05011	-4.8912	-0.0971874	1.53968	-1.51457	-6.28574	-1.7541	-4.38195	-2.93387	-3.67008	-4.61058	1.06983
333	0	0	0	3	0.723505	-0.0429772	-0.543433	-0.33964	0.223818	-4.01832	-2.19695	-6.3221	-1.36152	-6.10487	-1.35286	-2.28978	-1.98225	-2.88248	-6.43458	-4.07418	-4.37257	-4.00018	-3.69275	-4.09714	-2.81748	-0.702985	-2.39255	-1.35229	-2.47661	-1.91781	-5.04412	-3.71034	-3.65251	-7.59964	-0.892489	-3.9787	-4.85613	-4.85613	-3.61889	-0.871718	-1.3374	0.282819	-6.59964	-2.2357	-2.96984	-2.84799	-1.14369	-6.30418	-1.9051
334	0	0	0	3	0.525186	0.155822	-0.616903	-0.00945978	-0.0787035	-3.50881	-4.00839	-6.91883	-1.79414	-3.24327	-2.69644	-2.29868	-2.90885	-4.43532	-4.7789	-2.46427	-0.975885	-4.2814	-3.86637	-4.66249	-6.02986	-2.6403	-3.4401	-1.83137	-4.81574	-2.4988	-4.81574	-4.24746	-2.17987	-2.75784	-3.22251	-2.23909	-3.69073	-4.87931	-3.05901	-7.15016	-6.21429	-7.5038	-6.31617	-1.1699	-3.65691	-5.10387	-1.45093	-2.98722	-4.3976
335	0	0	0	3	0.651957	0.111357	-0.755774	-0.0220408	-0.137191	-4.6653	-2.83684	-8.66876	-2.35518	-4.74715	-2.43109	-3.15124	-1.39658	-2.51278	-5.95135	-3.79177	-4.83782	-2.87435	-2.82907	-4.26854	-3.97688	-1.629	-2.68183	-3.15003	-3.61264	-1.963	-6.60102	-3.83587	-6.0838	-8.72534	-2.88841	-5.05179	-5.46833	-3.60765	-3.38194	-6.14038	-3.11299	-1.78142	-5.95135	-1.57276	-3.04727	-7.78424	-1.38371	-6.78424	-2.4759
336	0	0	0	3	0.810228	-0.0513325	-0.628715	-0.269052	0.116927	-3.16141	-2.12096	-7.1317	-2.35491	-4.94102	-2.07406	-2.40971	-2.31097	-3.12193	-4.86085	-3.28457	-3.32434	-2.52212	-3.67512	-4.70106	-2.54022	-1.69237	-2.93416	-1.61771	-3.69526	-2.20199	-5.62184	-4.60541	-5.09302	-6.1161	-1.03917	-1.83988	-5.09302	-3.94102	-2.06187	-2.49413	-0.903299	-1.80117	-6.8739	-1.77338	-3.2332	-2.28566	-1.29003	-5.20405	-1.98815
337	0	0	0	4	-0.0164706	-0.0315486	0.169652	-0.348379	0.47563	-4.16408	-3.89549	-2.20218	-1.82444	-4.53704	-4.50141	-0.827745	-3.33227	-4.91411	-6.09343	-2.88857	-1.93772	-5.16966	-4.57356	-5.09343	-3.98613	-4.20361	-5.50847	-0.652926	-3.2267	-1.22161	-5.03114	-5.72146	-5.48045	-1.28229	-5.348	-1.87369	-4.20361	-6.53704	-5.274	-1.91411	-1.75778	-3.31361	-3.7715	-0.859527	-5.20361	-6.426	-3.54065	-1.52715	-2.97144
338	0	0	0	1	-0.457383	-0.130468	0.283169	0.295078	-0.0820648	-2.91305	-4.22935	-2.22584	-0.59037	-1.5998	-3.61655	-1.65143	-1.95697	-6.5654	-5.32621	-4.09953	-3.14078	-4.50745	-4.36171	-6.00428	-6.24821	-3.05319	-3.84867	0.7781	-5.67595	-1.21768	1.00794	-5.32621	-4.58924	-0.186088	-6.0204	-0.750038	-3.79223	-5.46271	-4.11243	-4.09099	-4.60739	-5.29646	-0.698066	-0.57988	-3.71806	-6.76821	-2.7115	-0.601315	-3.51885
339	0	0	0	3	0.561489	0.0533493	-0.748475	0.142185	-0.231501	-3.36742	-3.29368	-6.80613	-2.38316	-4.09485	-1.36286	-1.64014	-2.25576	-4.18854	-4.14764	-2.66959	-0.342846	-3.54192	-3.9087	-4.339	-6.9867	-1.53824	-3.00891	-2.45065	-3.58981	-3.52727	-5.55969	-3.99474	-6.00282	-3.4842	-5.45619	-4.6712	-7.47856	-4.75746	-2.30363	-5.87864	-3.68414	-6.64567	-6.2691	-1.23598	-3.90491	-6.121	-1.8565	-7.2691	-4.59591
340	0	0	0	3	0.791789	-0.0297239	-0.688643	-0.185786	0.0135894	-1.23808	-1.63376	-8.53614	-1.00427	-6.23236	-1.50547	-4.02834	-1.66039	-4.43285	-7.32669	-5.92143	-6.34632	-2.79636	-3.46468	-3.77459	-3.08906	-1.31274	-3.34879	-3.6627	-6.36621	-1.91684	-7.07671	-2.90314	-5.59363	-8.53614	-0.432196	-4.90678	-3.47815	-3.25305	-3.0932	-5.55886	-1.93159	-5.6054	-6.19629	-1.166	-2.43285	-2.73848	-0.741318	-5.54745	-3.47815
341	0	0	0	3	0.735606	-0.00494598	-0.629196	-0.208067	0.0741897	-3.16082	-2.16548	-7.132	-3.1015	-5.45278	-2.02957	-2.02639	-1.80915	-3.6577	-5.53491	-3.62199	-3.16899	-2.4628	-3.61241	-4.29878	-4.28603	-2.01951	-2.97634	-2.1043	-4.32464	-2.94092	-6.6156	-3.17368	-3.00951	-7.04346	-1.89323	-6.02639	-6.132	-4.35363	-2.02374	-0.969955	-1.62882	-2.92008	-7.41341	-2.31684	-3.05748	-2.04239	-0.594605	-6.56541	-3.62199
342	0	0	0	3	0.722833	-0.137767	-0.534982	-0.396014	0.232653	-3.75679	-3.03397	-5.27304	-2.06995	-3.80449	-2.51319	-2.65491	-2.95616	-4.81666	-5.79242	-2.88392	-3.2626	-2.61184	-4.40469	-5.25636	-2.58687	-1.74875	-3.24604	-2.18262	-4.25222	-3.22357	-4.8601	-4.48014	-5.82894	-6.63322	-2.00756	-4.31993	-5.48014	-4.56488	-3.99195	-0.619822	0.297343	-0.932778	-6.48985	-1.6597	-3.80449	-3.64132	-1.56104	-5.35058	-0.947345
343	0	0	0	3	0.73916	-0.0327011	-0.610948	-0.312749	0.121537	-3.4803	-0.671233	-7.07126	-1.60692	-6.22326	-1.19229	-2.43318	-1.57301	-3.83094	-6.6383	-4.15478	-5.77848	-2.81954	-4.29515	-2.92151	-0.785856	-1.26906	-2.19106	-1.31504	-3.27425	-1.85403	-5.14526	-3.4803	-5.28466	-7.39319	-1.05891	-3.46245	-4.00087	-4.41591	-3.10778	1.4646	0.662774	-2.47432	-5.86962	-1.98592	-2.94198	-1.38336	-0.737655	-5.00087	-0.339939
344	0	0	0	4	-0.0730372	0.014934	0.154766	-0.305642	0.300456	-3.7206	-4.51328	-0.04407	-1.91512	-4.30229	-3.61322	-1.38302	-3.10965	-5.29251	-6.69461	-4.01815	-3.46304	-5.4145	-4.61932	-6.45757	-4.16211	-4.5831	-4.44668	-0.887254	-3.70755	-1.11395	-4.85811	-4.94738	-0.375905	-0.886334	-4.85811	-2.52755	-5.02623	-6.25404	-4.18004	-2.17553	-1.36497	-3.10965	-3.36754	-1.16323	-4.93211	-5.85811	-3.33204	-0.569011	0.704745
345	0	2	1	3	0.535174	-0.309004	-0.313133	-0.469964	0.417911	-3.24134	-3.65772	-3.55426	-1.46591	-3.38489	-2.92505	-2.24537	-2.78374	-4.8712	-4.85882	-2.72918	-1.80883	-4.65237	-4.36286	-5.66309	-3.02528	-3.21348	-3.93477	-1.43227	-3.36724	-1.98772	-3.12556	-5.22139	-5.77499	-3.77499	-2.8681	-3.38489	-4.78667	-5.5999	-3.83437	-0.0153675	0.356289	-0.869649	-4.44378	-1.27386	-3.94128	-5.33687	-2.55676	-3.48126	-1.59476
346	0	1	1	3	0.722161	-0.163601	-0.531333	-0.378631	0.296423	-4.03548	-2.85241	-5.28836	-1.32939	-3.92654	-2.5541	-2.79382	-2.68332	-4.29512	-4.84992	-2.68776	-1.48777	-3.4225	-4.50627	-4.28164	-3.83016	-2.09614	-3.50627	-2.30532	-3.96913	-2.87501	-4.5704	-4.32939	-6.17185	-7.27494	-1.79981	-2.3242	-3.97998	-5.42992	-3.96374	-1.10502	-1.16487	-2.52402	-5.96374	-1.59	-4.05829	-4.61198	-2.4225	-5.7079	-2.62044
347	0	0	0	3	0.743193	-0.062569	-0.682305	-0.130948	-0.0122449	-2.75516	-2.46886	-7.49974	-1.72546	-5.84263	-2.13409	-3.32366	-2.1792	-4.90556	-5.51368	-3.7204	-3.0709	-3.77391	-3.51018	-3.54197	-7.20018	-1.98707	-2.75931	-2.07606	-4.26944	-1.81108	-6.3422	-4.17227	-5.66102	-4.09689	-0.491957	-4.97136	-3.90556	-4.48593	-2.86702	-3.56718	-2.30688	-4.38	-5.28132	-0.999893	-3.61898	-1.52246	-1.78127	-3.58547	-3.79079
348	0	0	0	3	0.757791	-0.125762	-0.580792	-0.367875	0.192125	-3.11199	-2.36478	-5.94081	-1.83824	-4.47009	-2.45253	-2.02327	-2.52996	-4.51579	-4.61533	-2.91325	-2.78581	-3.48787	-4.29198	-5.05666	-2.04644	-1.74879	-3.42735	-2.5392	-4.75319	-2.36254	-5.78881	-4.03511	-5.92311	-6.37377	-1.8372	-3.8565	-4.49603	-4.72224	-2.67056	-0.314157	1.50407	-0.426963	-6.52577	-1.33193	-3.68821	-3.18658	-1.59548	-5.25829	-0.968914
349	0	0	0	3	0.702185	-0.0567107	-0.566963	-0.279136	0.10473	-2.50126	-1.8723	-4.15071	-1.92068	-5.03207	-1.11811	-3.31652	-1.49079	-3.24437	-5.33514	-3.45726	-3.44205	-1.85205	-2.97621	-4.57955	-3.76272	-2.9983	-2.87741	-2.58233	-3.22688	-1.76114	-6.31652	-2.52511	-5.71928	-5.39247	-0.417047	-0.523772	-3.91542	-3.21822	-2.83043	0.929946	2.47606	0.0283445	-6.60192	-2.01134	-2.90844	-2.12822	-0.918051	-3.00947	-2.89802
350	0	0	0	3	0.746267	-0.0303962	-0.61892	-0.273758	0.159664	-3.06282	-2.75501	-3.87085	-1.48056	-4.03076	-2.66204	-2.62567	-2.85439	-2.91163	-5.31616	-2.46531	-2.96617	-4.0846	-3.98909	-4.40242	-4.01499	-2.02812	-3.61969	-2.24547	-4.97377	-1.57952	-6.19278	-3.94361	-5.20465	-6.26554	-2.09838	-3.57277	-3.57277	-5.12352	-3.97886	-3.04403	-0.391774	-3.80159	-5.45109	-1.61969	-3.34873	-2.14052	-2.02812	-5.05743	-2.02417
351	0	1	1	3	0.77383	-0.00206483	-0.65042	-0.256567	0.134982	-3.52874	-2.11905	-6.92962	-1.87028	-4.6817	-1.57207	-2.63042	-1.7572	-4.11584	-6.17474	-3.49917	-4.22226	-3.24312	-3.27141	-4.01076	-2.43777	-1.07087	-2.0063	-2.4159	-3.37888	-1.22572	-5.97543	-3.34091	-4.85281	-5.70081	-1.64885	-3.55458	-4.01076	-4.50336	-3.61674	-2.04545	-0.532484	-2.32971	-7.84216	-0.98418	-2.43177	-1.37888	-1.52129	-5.7597	-1.71895
352	0	1	1	3	0.268475	0.171477	-0.368259	-0.0440336	-0.168788	-6.29495	-2.97302	-3.04702	-0.145202	-6.70999	-2.8031	-3.12502	-1.72509	-3.20749	-6.29495	-3.16567	-3.0855	-6.70999	-3.43697	-3.83552	-5.12502	-2.97302	-1.44946	-2.34075	-5.29495	-0.695036	-4.59451	-5.97302	-4.20749	0.415857	-5.97302	-2.59451	-3.38806	-3.90263	-2.51359	-1.5807	-3.77139	0.882471	-3.12502	-0.533398	-2.77139	-7.29495	-0.546756	-2.12502	0.926638
353	0	0	0	3	0.710636	0.0180072	-0.742905	-0.0135894	-0.0702521	-2.60057	-2.74273	-5.92466	-1.04662	-3.00984	-0.903462	-4.1534	-1.29607	-3.42536	-6.65802	-5.06108	-5.46424	-2.32352	-3.3634	-3.0821	-2.54115	-0.297388	-2.0723	-2.4177	-5.30752	-2.5277	-4.5748	-2.28124	-5.37261	-8.58763	-2.36892	-5.75113	-4.18228	-3.43691	-2.71199	-6.14705	-4.861	-1.82323	-6.64009	-1.46622	-1.84616	-4.28995	-0.943427	-7.36523	-3.43498
354	0	0	0	3	0.772965	0.0416327	-0.668091	-0.191357	0.0472029	-2.75107	-1.45704	-3.99884	-1.24182	-4.07684	-1.55579	-2.1824	-0.907275	-2.14495	-5.00188	-3.64033	-5.03888	-1.43941	-2.97475	-3.55747	-2.17209	-0.538581	-2.39977	-2.85033	-2.83942	-2.35729	-6.62384	-2.85171	-3.77949	-6.09621	-0.0962088	-1.78406	-4.55971	-2.70947	-2.81916	-5.39078	-1.16228	-1.51776	-7.03264	-1.51016	-1.44406	-3.28515	-1.287	-5.19018	-2.68361
355	0	0	0	3	0.79611	-0.020024	-0.704298	-0.173109	0.0268427	-2.24406	-1.57658	-4.8317	-1.27866	-3.44515	-1.96237	-2.53088	-1.5893	-3.12817	-3.70081	-2.93614	-2.05695	-2.91464	-3.49215	-3.57069	-2.22144	-1.49454	-2.77636	-2.42374	-3.23071	-1.76285	-4.22806	-3.95797	-5.70081	-6.48263	-2.57912	-3.67527	-4.84791	-3.70449	-2.52925	-4.32684	-0.89714	-4.72306	-6.76093	-1.35697	-1.85302	-2.13685	-0.713285	-6.38478	-4.24943
356	0	0	0	3	0.674718	-0.0858103	-0.543818	-0.28557	0.18934	-3.33435	-3.38512	-8.74474	-1.31011	-5.91334	-3.71067	-3.28917	-2.58903	-5.56542	-7.5468	-4.6673	-4.56542	-2.8621	-3.78235	-4.07398	-3.76611	-2.06567	-3.47245	-1.64053	-4.64238	-2.97733	-6.97422	-4.66228	-4.97422	-6.18835	-1.94042	-4.98045	-4.18115	-4.34839	-3.87801	-5.26235	0.183039	0.880003	-6.21749	-1.59679	-3.79328	-2.58309	-2.6313	-4.14921	-1.04348
357	0	0	0	3	0.76605	-0.0357743	-0.574454	-0.344442	0.16072	-4.12431	-1.39645	-7.48825	-1.53352	-5.58136	-2.88429	-3.20621	-1.85956	-4.14678	-7.33297	-4.52142	-5.8184	-2.34128	-3.65536	-4.02584	-2.533	-1.6348	-3.10376	-2.52772	-4.24378	-0.512532	-7.39309	-3.84177	-4.92531	-7.14033	-0.859224	-3.80302	-3.38926	-4.15652	-3.15489	1.21833	1.44363	-2.00737	-6.07732	-1.43346	-2.46085	-1.07501	-2.00884	-7.11479	-1.65939
358	0	0	0	3	0.797455	-0.0384634	-0.702665	-0.233229	0.0590156	-2.98363	-1.67058	-6.73386	-2.73975	-5.68757	-1.02201	-3.36564	-2.22262	-3.94908	-6.79799	-4.88238	-6.0676	-2.53462	-4.04797	-4.30906	-1.84168	-0.850686	-2.93775	-2.72799	-4.0431	-2.5295	-6.61357	-2.97433	-5.30323	-6.30323	-1.65937	-4.32078	-4.67246	-4.55006	-2.41822	-3.27728	0.00555294	-4.67246	-7.93549	-2.00239	-3.81034	-3.47279	-2.31638	-4.53632	-1.62625
359	1	0	0	3	0.681441	0.0060024	-0.530468	-0.284514	0.155822	-3.45813	-3.06353	-6.39673	-0.627252	-5.24898	-3.5733	-2.40205	-2.34294	-4.07481	-4.19879	-2.89673	-2.51265	-4.32769	-4.53	-4.76538	-2.11351	-2.3532	-3.24261	-2.1399	-5.51457	-2.24261	-5.78376	-4.60155	-4.93988	-6.9817	-2.05096	-3.95542	-4.10916	-5.57731	-3.7977	-4.52226	1.6342	-2.07622	-6.39673	-1.13252	-3.278	-4.71161	-2.39673	-6.2878	0.0556085
360	0	0	0	3	0.583289	-0.231405	-0.326098	-0.515678	0.445858	-3.34922	-4.29429	-5.52778	-2.21172	-3.14105	-4.56731	-2.86072	-3.33636	-5.10788	-6.31097	-3.18649	-3.45183	-4.59769	-5.21368	-5.8065	-2.73442	-3.02988	-4.43346	-1.77001	-4.37091	-2.93958	-5.22944	-5.22944	-6.06481	-7.56731	-2.54248	-3.76569	-4.34492	-5.60795	-4.89175	-2.31307	-0.667787	-3.24138	-7.27781	-0.997456	-4.6392	-4.24538	-3.11153	-5.48931	-1.63657
361	0	0	0	2	0.0313565	0.248307	-0.0928211	-0.212389	0.184154	-3.97645	-3.91232	-1.22426	-2.43337	-4.92632	-4.10995	-1.80814	-4.02084	-4.95475	-5.34841	-2.98375	-2.56414	-5.03595	-3.9019	-5.9193	-3.75093	-3.48946	-4.82444	-1.89758	-4.24825	-1.15975	-4.97645	-5.81139	-3.04738	-1.91755	-5.33902	-2.92105	-4.32968	-6.09801	-4.99109	-3.10596	-2.95475	-4.54511	-2.95296	-1.74938	-5.00589	-7.17954	-3.68099	-1.37578	-0.118967
362	0	0	0	3	0.673661	0.0708283	-0.648211	-0.125762	-0.00206483	-3.11381	-2.04073	-5.69877	-1.77277	-4.38024	-2.30403	-0.988574	-2.15688	-3.41817	-3.61231	-2.25174	-1.86976	-2.88658	-3.60037	-4.85078	-2.53452	-1.80324	-2.79075	-1.15034	-4.99964	-1.42254	-2.58853	-3.3105	-4.90849	-3.95842	-4.64056	-3.25954	-3.99442	-4.49345	-1.86142	-1.48886	-1.41468	-2.94075	-5.89871	-1.02203	-3.11098	-4.42166	-0.866776	-5.22552	-4.33338
363	0	0	0	3	0.705738	0.0730372	-0.585498	-0.354334	0.129412	-2.25322	-1.92012	-6.75821	-1.7437	-4.05777	-1.73454	-3.37603	-2.49033	-3.53279	-5.89148	-4.12458	-4.25696	-2.97377	-3.78228	-4.87413	-2.45766	-1.53223	-3.48373	-3.57655	-2.70357	-1.89148	-5.81225	-3.73454	-4.60727	-7.41941	-1.44907	-2.62893	-3.43841	-3.82331	-4.49695	-4.85699	-0.839351	-5.37807	-5.95086	-0.937659	-2.2863	-4.98149	-1.48703	-5.37807	-0.543323
364	0	1	1	3	0.751933	-0.0398079	-0.58473	-0.31928	0.111645	-3.75659	0.417027	-7.72621	-2.4265	-6.14125	-2.74385	-3.4532	-1.9507	-3.7824	-7.72621	-4.20265	-5.23793	-2.68425	-3.80868	-3.38834	-0.706315	-1.12135	-2.33963	-2.45735	-4.00132	-1.87516	-6.61074	-3.42041	-6.25228	-7.43671	-0.614209	-3.54299	-3.72121	-4.16822	-2.34924	2.3863	2.41717	-0.524907	-7.50382	-1.18792	-3.37258	-1.53639	-1.32628	-6.11478	0.379694
365	0	0	0	3	0.680384	-0.044898	-0.51395	-0.284706	0.162353	-3.98568	-2.42743	-3.08143	-0.653197	-4.34447	-2.45924	-2.30265	-3.30265	-2.95944	-6.05342	-2.36154	-2.45465	-3.10281	-3.89588	-4.48707	-1.27004	-2.29853	-3.10281	-2.34872	-4.92097	-2.38317	-5.46846	-3.87122	-3.89588	-6.11	-1.86816	-4.43193	-4.64534	-5.46846	-3.1614	-3.76517	-1.09922	-0.334953	-4.48707	-1.47077	-2.57893	-5.54441	-2.28218	-6.05342	0.507648
366	0	0	0	3	0.756543	-0.0962785	-0.563505	-0.290468	0.0930132	-3.54617	-2.41214	-1.69203	-1.46362	-5.00821	-2.52381	-2.90676	-2.94055	-2.25793	-6.69203	-4.14333	-4.58128	-2.62456	-3.94283	-4.97049	-2.03351	-2.26505	-1.95084	-2.70165	-5.5884	-1.59019	-6.18052	-4.28083	-7.60276	-5.99869	-0.494233	-4.80367	-4.59556	-4.43926	-3.36397	-2.4441	0.474058	-1.27077	-4.98923	-2.41848	-3.45545	-6.69203	-1.9326	-5.56011	-0.43043
367	0	0	0	3	0.679424	0.189628	-0.756255	0.0272269	-0.181561	-2.93721	-1.24137	-4.82633	-1.10063	-5.72679	-1.73714	-2.38305	-0.632879	-1.75629	-5.09231	-3.48975	-3.28369	-2.82633	-3.5523	-4.01897	-3.14642	-1.64581	-2.29002	-2.54017	-5.35358	-3.08789	-6.46376	-3.66296	-3.49852	-6.85608	-1.62406	-3.94119	-5.35358	-3.72336	-2.96328	-6.71312	-4.18365	-3.34301	-4.98161	-1.44527	-1.22127	-7.31176	-1.26175	-8.04872	-3.89801
368	0	0	0	3	0.692869	-0.0934934	-0.441921	-0.403794	0.295846	-2.20006	-0.285417	-6.33034	-2.33917	-5.78101	-3.23257	-1.58461	-2.31721	-3.53308	-7.29558	-4.33917	-5.7337	-3.53308	-3.83615	-4.58986	-2.31069	-2.04224	-3.65999	-2.64077	-3.41643	-0.818303	-6.29558	-3.98746	-3.91311	-5.78101	-1.71062	-3.97365	-3.19204	-4.91971	-1.85976	0.275361	2.20919	-0.0903096	-6.04404	1.21787	-3.54835	-3.71062	-2.13715	-3.82371	-1.31394
369	0	0	0	3	0.721297	0.0843697	-0.793806	-0.0556543	-0.0967587	-2.60385	-3.23928	-6.01889	-1.70782	-4.13136	-1.11521	-2.12326	-2.08029	-2.71632	-4.45004	-2.56603	-2.25335	-3.78112	-3.78623	-4.16423	-3.21497	-2.09605	-2.64037	-2.27114	-4.32586	-3.01889	-4.69696	-3.57705	-4.622	-7.34081	-2.40221	-4.09923	-5.46635	-4.05541	-3.04008	-4.36353	-2.6826	-4.13787	-6.53346	-1.20553	-2.96288	-5.49951	-1.84363	-6.67785	-1.34175
370	1	0	0	3	0.442977	0.199904	-0.562833	-0.145738	-0.0165666	-4.60022	-2.7104	-3.41241	-2.06364	-5.5472	-2.72716	-1.57158	-2.06497	-3.6959	-5.28913	-3.17557	-4.37233	-4.2046	-3.79397	-5.53241	-0.46456	-2.7548	-3.49248	-2.4889	2.12435	-2.58106	-5.44668	-4.7548	-5.31423	-3.8525	-4.77208	-4.70417	-5.22825	-4.78079	-4.02817	-0.744637	0.567344	0.840503	-5.73772	-1.57536	-3.56592	-5.95729	-2.66129	-3.83878	1.58272
371	0	0	0	2	0.229484	0.565522	-0.574934	0.244082	-0.336182	-4.38293	-3.3434	-2.64063	-0.859364	-4.19921	-2.5231	-1.31338	-2.121	-3.07532	-4.94142	-2.8555	-1.26745	-3.76277	-3.71155	-5.16819	-4.48437	-2.65131	-2.93487	-0.632002	-4.10072	-1.38404	-5.29651	-4.72278	-1.85704	-1.50119	-5.72278	-0.632002	-3.93487	-4.98131	-4.11545	-4.22293	-3.5231	-4.76858	-3.25925	-1.22293	-3.42815	-7.07892	-1.58195	-3.14913	-1.79204
372	0	0	0	3	0.311309	0.298439	-0.338199	-0.0978151	0.062473	-3.66151	-2.45301	-3.74294	-0.915775	-5.55963	-2.29796	-0.865511	-2.64838	-1.95028	-6.01906	-3.57612	-2.62246	-4.17357	-3.41915	-4.4341	-2.88464	-2.61392	-2.85919	-0.883354	-3.63536	-0.959719	-3.41915	-4.73366	-4.01906	-0.628894	-4.84914	-1.43975	-3.73366	-5.66151	-3.57612	-3.33256	-0.276754	-3.74294	-4.55963	-1.80961	-4.03038	-6.37521	-2.04465	-0.625673	-0.935584
373	0	1	1	3	0.684034	0.105402	-0.614406	-0.202113	-0.0253061	-2.9844	-2.70576	-6.02927	-0.394001	-4.50364	-3.30584	-2.26327	-2.60781	-3.35716	-5.17951	-2.70418	-2.41553	-4.29389	-3.231	-4.88601	-3.33494	-2.31548	-3.58578	-2.48858	-4.0135	-1.05224	-4.83663	-3.04321	-5.48178	-4.09827	-1.89501	-4.26094	-4.29389	-5.07763	-3.59162	-6.78218	1.20134	-2.74265	-6.67908	-1.21345	-2.86111	-3.3179	-2.115	-5.36714	-0.0786588
374	0	0	0	3	0.694982	0.126146	-0.789964	0.0356783	-0.229964	-2.84407	-2.0727	-9.47966	-1.96565	-5.08245	-0.775758	-4.3126	-1.32304	-3.24126	-7.73243	-5.92946	-5.88614	-2.04444	-3.27719	-3.8032	-5.42904	-1.45571	-2.14939	-4.46365	-5.23173	-4.051	-7.53213	-2.41357	-6.0582	-6.23173	-4.00625	-4.93387	-6.67231	-3.36518	-1.65402	-6.07756	-2.39372	-2.07088	-7.33282	-1.4341	-2.54134	-7.28702	0.00717299	-9.38013	-3.70393
375	0	0	0	3	0.813301	-0.0595918	-0.589148	-0.266651	0.208643	-2.43022	-2.72466	-3.93601	-0.915581	-4.20466	-1.361	-2.49323	-2.19101	-2.33134	-6.86762	-4.99315	-6.14677	-3.70962	-3.63099	-4.92902	-1.13366	-1.38709	-3.5946	-1.72845	-4.49839	-3.02446	-7.45258	-3.49065	-5.65672	-7.23019	-1.6438	-1.93076	-4.07948	-5.51398	-3.60292	-3.91515	-1.52777	-1.77623	-7.16308	-2.37933	-2.79596	-4.73987	-1.55777	-4.13066	-2.9877
376	0	0	0	3	0.658968	0.169268	-0.745882	0.0165666	-0.139208	-3.11713	-0.508724	-8.76321	-1.11769	-5.44128	-0.881976	-3.08861	-1.44545	-1.73743	-6.25419	-5.38683	-5.08861	-2.1633	-2.93227	-2.8108	-2.11603	-0.80499	-2.52848	-3.03111	-5.34471	-2.08644	-6.1061	-2.73403	-4.43574	-8.29372	-2.7754	-6.41925	-2.60567	-3.6213	-1.33953	-6.70876	-2.66761	-7.03738	-6.46365	-0.904749	-2.34471	-6.25419	-0.873061	-7.87869	-4.77016
377	0	0	0	3	0.713325	0.0157983	-0.655606	-0.26473	0.0563265	-3.01896	-3.04659	-4.85394	-2.214	-4.91487	-2.59521	-3.09224	-2.07554	-4.24034	-4.7343	-3.23327	-3.3149	-3.37201	-3.8621	-4.14767	-2.01592	-2.41037	-3.67321	-2.51906	-2.71201	-2.09865	-5.96671	-3.36619	-4.86483	-5.03886	-0.222723	-3.06845	-4.22623	-4.24389	-2.92054	-3.49771	1.3338	-3.06687	-5.72931	-1.44264	-2.93624	-3.80332	-2.76712	-3.59181	-0.469653
378	0	0	0	3	0.658968	0.173493	-0.782377	0.0936855	-0.214598	-2.72359	-2.58659	-6.19691	-2.26366	-4.25165	-1.63775	-1.76281	-1.87191	-3.59163	-4.59163	-2.88731	-2.36779	-3.46609	-2.89663	-4.01003	-3.62738	-1.0729	-2.58911	-2.17218	-4.7071	-2.82372	-5.82076	-2.13311	-5.22793	-7.42957	-3.27576	-3.50832	-5.77422	-4.66403	-2.67736	-5.84461	-5.42957	-5.62221	-6.7071	-0.660062	-3.23186	-3.45229	-2.33787	-6.22793	-3.39394
379	0	0	0	3	0.812533	-0.0848499	-0.613637	-0.296134	0.164178	-3.71339	-1.38688	-8.10112	-1.29893	-5.53228	-2.36416	-2.51817	-2.84562	-2.74357	-5.96362	-3.60287	-4.34268	-2.94462	-3.13765	-5.04223	-2.8532	-1.50618	-3.52017	-3.32502	-5.15003	-2.38048	-6.76009	-3.82314	-6.15003	-6.30757	-1.48641	-3.87873	-3.79369	-4.6771	-3.22665	-3.25313	1.69762	-0.260659	-5.23983	-1.79612	-2.71799	-3.98011	-2.24979	-4.76961	-3.78401
380	0	0	0	3	0.763457	-0.104634	-0.568788	-0.299496	0.19952	-3.61435	-2.86569	-5.19512	-1.73227	-4.76449	-2.45377	-2.71869	-1.66666	-2.64401	-6.91133	-3.89087	-4.4259	-1.46318	-3.02659	-3.34017	-2.92427	-0.596634	-2.92427	-2.73683	-5.01825	-0.91133	-5.48602	-3.05193	-5.70076	-6.95315	-0.598188	-4.88074	-3.26254	-4.4407	-2.80221	0.339036	2.49848	-2.29242	-6.15797	-1.27326	-3.3059	-1.265	-1.16563	-6.01825	-2.61645
381	0	0	0	2	0.110396	0.607491	-0.605474	0.351357	-0.486194	-3.84889	-2.18389	0.600163	-1.13584	-5.98059	-2.09508	-1.28097	-1.26959	-4.13732	-5.98059	-4.26716	-5.09078	-3.29987	-2.5722	-4.69302	-5.03463	-2.12408	-2.93107	-1.7677	-7.21008	-0.0401513	-6.71051	-3.15218	-1.74275	-0.956922	-6.93877	-2.12408	-3.33335	-4.73714	-3.88318	-7.11386	-5.13732	-7.02366	-2.68435	-1.29822	-2.10227	-8.16117	-0.980594	-1.50677	-0.220608
382	0	0	0	3	0.742137	0.0494118	-0.747419	-0.0809124	-0.0530612	-1.82121	-1.78261	-6.44082	-2.18579	-4.99236	-0.991327	-1.60846	-1.18815	-3.6464	-7.1678	-5.23788	-5.73116	-1.62811	-3.10692	-3.60372	-2.15773	-0.911063	-1.80238	-1.18618	-3.02297	-1.13362	-5.74966	-2.80782	-6.41107	-5.79696	-2.63346	-4.94897	-4.46354	-2.95566	-2.92512	-4.41107	-2.25099	-0.970838	-7.98139	-1.05388	-3.11439	-1.3463	-0.828258	-8.56635	-2.93567
383	0	0	0	3	0.728403	-0.136711	-0.677311	-0.231597	0.0714046	-1.30896	-1.58695	-7.58593	-1.01469	-4.60241	-1.20694	-4.17499	-1.83104	-4.29717	-7.238	-5.03413	-5.31744	-3.12649	-3.97927	-3.43065	-3.26728	-0.87293	-2.25746	-3.80695	-2.69221	-2.48694	-6.5218	-2.90325	-5.00096	-3.42697	-0.0261146	-5.60241	-5.238	-3.65304	-2.9447	-1.64448	-2.01193	-5.8359	-5.9579	-1.60345	-2.96321	-1.83347	-1.57877	-4.09699	-4.54551
384	0	0	0	3	0.757599	0.0635294	-0.759328	-0.110492	-0.052581	-2.83158	-2.26253	-8.2349	-2.79908	-5.58282	-1.13161	-3.23651	-1.53743	-4.13837	-5.72937	-4.37337	-3.98426	-2.39659	-4.19676	-3.83524	-1.5859	-0.870138	-2.67593	-2.79908	-4.56247	-2.99923	-6.35575	-3.12637	-4.79908	-8.13536	-1.86608	-5.40563	-5.69352	-3.90015	-2.41472	-4.63711	-3.88743	-6.15961	-7.45729	-1.12787	-3.31945	-1.52803	-0.427083	-6.87233	-3.07071
385	0	0	0	3	0.763649	0.000144058	-0.680096	-0.152845	-0.0143577	-3.01677	-1.86348	-4.00145	-0.848557	-6.59661	-2.70411	-3.86118	-1.71033	-2.56061	-7.90327	-6.12883	-6.1512	-2.56061	-3.54017	-4.28083	-2.94662	-0.508692	-2.99891	-1.61689	-2.17392	-1.69279	-6.79364	-3.23233	-4.93203	-3.43695	-0.079398	-2.81357	-4.31199	-3.87973	-2.133	-3.50734	-2.12744	-3.7418	-6.86579	-1.91758	-1.97129	-6.1068	-1.21162	-8.34384	-3.47877
386	0	1	1	3	0.714478	0.106939	-0.719376	-0.0787995	-0.0245378	-2.84575	-2.29194	-6.35327	-2.08871	-3.85221	-2.02038	-2.38261	-2.02038	-2.39043	-6.28172	-3.45784	-3.0216	-3.30518	-3.2331	-2.99036	-3.16714	-0.869048	-3.59567	-2.11438	-5.05601	-1.88719	-5.10663	-3.10663	-4.87836	-6.19152	-2.09126	-4.65095	-4.18607	-4.34717	-2.98562	-3.73607	-2.41096	-2.61021	-5.27013	-1.6002	-3.20801	-6.25864	-1.77546	-6.30518	-3.55644
387	0	0	0	3	0.680384	0.00244898	-0.576086	-0.256375	0.0969508	-3.08425	-3.10864	-5.52368	-1.07622	-4.92421	-2.83336	-2.80652	-2.32014	-3.55684	-6.04451	-2.94602	-3.62556	-3.55684	-3.79989	-3.86763	-2.55684	-2.06424	-2.3684	-1.67629	-4.04451	-1.81988	-4.61387	-3.55684	-4.95336	-5.07622	-2.31068	-1.48859	-3.66118	-4.61387	-2.89564	-0.609518	0.423452	-3.78671	-6.39815	-1.08425	-2.95336	-2.08425	-2.14601	-4.45955	1.54665
388	0	0	0	3	0.770948	-0.0702521	-0.602785	-0.304682	0.0904202	-3.41441	-3.59003	-4.51276	-1.68158	-6.40206	-3.30307	-3.19971	-2.36763	-4.26158	-7.00351	-4.19615	-5.75297	-3.09331	-4.29925	-4.82807	-2.80079	-1.60528	-3.21403	-2.29163	-4.54861	-2.33401	-6.53956	-4.02229	-6.08013	-7.27653	-1.05253	-4.85026	-4.90729	-3.99113	-3.46917	-3.33401	1.1199	-2.51498	-6.40206	-1.84747	-3.35766	-3.29544	-2.03177	-4.53956	0.494412
389	0	0	0	3	0.754622	-0.0992557	-0.636495	-0.248115	0.116831	-3.35123	-1.91869	-6.73652	-1.38834	-4.73652	-1.62246	-2.75691	-2.04289	-3.13935	-6.67881	-3.39995	-4.49948	-3.74761	-3.93338	-3.15402	-3.30957	-1.33791	-2.88771	-1.6859	-4.31231	-1.89488	-6.28514	-3.64387	-6.56987	-5.05661	-1.86742	-2.19389	-4.10331	-4.13206	-2.6966	0.634609	0.0958498	-2.62843	-6.01138	-1.09208	-3.04289	-3.29867	-1.75784	-5.50574	-3.38257
390	1	0	0	2	0.295174	0.388715	-0.570132	0.0554622	-0.196351	-2.66023	-2.66023	-3.44795	-2.02259	-4.25653	-2.76259	-2.62674	-1.34566	-4.4775	-4.54888	-2.36508	-2.07432	-3.82452	-3.43824	-4.15756	-3.94316	-1.18776	-3.15358	-1.77018	2.51197	-0.773998	-5.23114	-3.48748	0.779306	-0.228522	-5.72667	-3.6974	-3.68586	-4.48748	-3.34452	-3.70904	-2.82768	-4.62398	-5.18167	-1.4988	-3.06495	-7.07244	-1.47501	-0.440659	-3.9227
391	0	0	0	3	0.536711	-0.253205	-0.240912	-0.506363	0.494166	-3.53699	-4.41146	-4.00849	-1.50671	-3.38761	-3.66491	-2.11215	-3.65538	-5.07042	-5.20287	-2.68899	-1.51745	-5.34872	-4.63652	-5.58138	-2.74849	-3.37193	-3.53699	-1.34298	-2.99042	-1.51314	-3.52827	-4.97257	-5.99642	-3.9608	-2.96667	-3.68414	-3.82649	-6.25945	-3.92603	-0.398492	0.721942	-0.564574	-4.67449	-1.10889	-4.16184	-2.96667	-3.16184	-3.88094	-2.12195
392	0	0	0	3	0.81503	0.0458583	-0.69383	-0.216327	-0.0182953	-2.52838	-0.832472	-6.84863	-1.54868	-5.08507	-2.82781	-3.88258	-1.34416	0.121975	-6.72031	-4.45472	-5.44201	-2.40607	-4.11503	-3.36801	-1.53259	-0.788062	-2.11503	-3.67127	-4.07033	-1.44676	-6.00811	-3.46754	-5.36801	-6.72031	-1.08199	-4.63104	-3.14561	-3.77904	-1.83299	-5.89986	0.66615	-4.06058	-7.52001	-1.68057	-1.53006	-4.74352	-1.30839	-6.88258	-0.391109
393	0	0	0	3	0.718511	-0.0314526	-0.562449	-0.364994	0.15515	-3.60557	-2.33809	-5.96053	-2.27535	-5.03853	-2.93419	-2.74575	-2.90467	-4.53603	-6.28246	-4.00682	-4.86505	-3.45892	-3.49146	-5.20846	-2.13592	-2.75395	-3.6508	-3.02259	-3.89739	-1.90467	-6.48599	-3.82302	-5.5417	-6.46429	-1.99026	-3.69433	-4.01863	-4.80928	-3.18609	-0.154258	1.9425	-1.24961	-6.5531	-1.59891	-2.98349	-2.72625	-2.11148	-5.82994	-0.501787
394	0	0	0	3	0.767299	-0.113565	-0.567155	-0.306987	0.135558	-2.86228	-2.3444	-6.35121	-2.12298	-4.67451	-2.50382	-1.77447	-2.57862	-4.06918	-5.65414	-3.05131	-2.54542	-2.81064	-4.14294	-4.31346	-4.00759	-1.64993	-3.56272	-2.1584	-4.0119	-1.9219	-5.88781	-4.29232	-6.28708	-7.35121	-1.32013	-4.3677	-4.27148	-4.36218	-3.75175	1.61168	0.522325	-2.35121	-7.00329	-1.28839	-2.93413	-0.92902	-1.66854	-6.75175	-0.717887
395	0	0	0	2	0.376134	0.406194	-0.678655	0.137191	-0.346459	-3.76229	-1.94788	-0.995747	-2.36979	-5.8854	-3.19392	-1.71455	-1.42296	-3.65592	-5.30598	-4.01546	-4.8285	-3.31991	-3.33966	-4.32272	-1.93174	-1.88333	-2.94033	-1.99407	-2.3482	-1.87507	-5.60042	-3.64184	-5.50816	-1.6755	-5.85261	-1.30875	-5.28395	-4.02456	-3.55027	-6.47036	-3.33399	-3.94897	-2.84251	-1.18241	-3.00416	-6.52099	-1.73402	-2.10555	-0.168157
396	0	1	1	3	0.620072	-0.057575	-0.513758	-0.271741	0.117311	-3.41737	-3.21684	-5.4429	-1.83663	-4.89271	-3.37989	-1.35544	-2.15223	-4.14173	-6.54982	-2.65035	-4.85794	-3.7111	-3.75841	-4.54982	-1.47218	-2.1056	-3.08033	-0.366088	-2.48207	-1.4526	-5.39228	-4.41737	-7.6653	-7.4429	-2.0555	-5.39228	-4.85794	-4.82399	-4.20586	-2.6578	1.6727	1.58855	-4.79083	-1.53258	-3.52234	-5.85794	-2.24463	-5.25026	1.64645
397	0	0	0	3	0.823097	-0.0779352	-0.66473	-0.260216	0.10425	-3.35182	-2.73056	-7.09104	-2.23513	-5.26661	-1.72544	-3.16227	-2.14364	-2.91279	-5.6316	-4.02136	-3.43759	-2.79642	-2.81646	-4.37679	-2.86382	-1.84628	-3.6153	-3.41861	-3.84628	-2.71745	-6.94808	-3.73936	-6.42807	-8.50607	-2.27086	-3.99652	-4.68731	-3.69586	-2.52625	-2.13781	-1.75639	-2.36652	-5.1682	-1.73495	-2.67037	-3.28583	-0.760493	-5.09857	-2.76611
398	0	0	0	3	0.745114	0.00792317	-0.666363	-0.207011	-0.000240096	-2.37923	-1.75644	-4.23351	-1.36105	-5.25254	-1.41183	-2.95637	-1.4728	-1.59294	-6.07272	-4.20235	-4.6804	-1.81297	-2.92551	-4.56492	-4.86326	-2.2039	-2.84872	-3.32452	1.8862	-1.62254	-6.45801	-4.27182	-4.64645	-5.4728	-0.337585	-4.26536	-4.01202	-3.07554	-2.25573	-4.61329	-0.437907	-3.56889	-6.82479	-0.792527	-1.3482	-3.70203	-1.57287	-5.26536	-2.21629
399	0	0	0	3	0.758752	-0.0107083	-0.651669	-0.265114	0.0426891	-2.78968	-2.19539	-6.47337	-1.37394	-6.19044	-2.32634	-2.45101	-2.51453	-4.86456	-6.67982	-4.25614	-5.62538	-4.01832	-3.8567	-4.64555	-3.56009	-2.72742	-2.77293	-3.06059	-3.65234	-1.83048	-5.70784	-4.78035	-5.4614	-5.3579	-1.54658	-2.88241	-4.26652	-4.5989	-3.03819	-1.39941	-0.121698	-4.5099	-5.54737	-1.84305	-3.11114	-1.34891	-1.54579	-3.88841	-0.940953
400	0	0	0	3	0.600096	-0.0881152	-0.455462	-0.344346	0.224106	-3.27866	-4.39198	-4.07117	-2.03237	-4.3976	-3.56155	-2.62117	-3.50886	-3.41461	-5.60319	-3.51802	-3.95881	-3.8164	-4.02256	-5.26832	-3.48771	-2.29957	-3.80141	-1.5529	-0.522236	-1.39972	-6.93817	-4.36418	-5.98821	-7.26832	-0.650248	-3.00528	-4.13082	-5.00528	-4.42606	-3.8819	0.857279	0.227422	-4.68336	-1.80234	-4.20284	-7.26832	-2.35594	-4.24278	-0.39303
401	0	0	0	3	0.680192	0.0659304	-0.737335	-0.0678511	-0.0654502	-2.86958	-3.42976	-7.41231	-1.32812	-3.91799	-2.77513	-2.34291	-1.70336	-3.77736	-4.85536	-2.51843	-2.51284	-3.21491	-3.90818	-4.53532	-2.56008	-1.4907	-2.38143	-2.40539	-4.61291	-2.99122	-6.09038	-3.78183	-4.83663	-7.3054	-2.52591	-3.82273	-4.00946	-3.75081	-2.31023	-4.71187	-4.2862	-4.21793	-5.42625	-0.483395	-2.5391	-8.02529	-1.74315	-4.92293	-3.67396
402	0	0	0	3	0.759904	0.113758	-0.771429	0.0112845	-0.148715	-2.98967	-1.74958	-8.32952	-0.960291	-4.96029	-2.3121	-1.63217	-1.24324	-0.11251	-5.29	-3.50793	-2.82349	-3.27786	-3.48822	-3.10499	-2.87374	-0.727548	-2.17752	-2.39616	-4.89212	-2.7379	-4.04002	-2.83945	-4.88474	-7.10713	-2.91637	-5.10713	-4.52217	-4.23266	-2.48683	-6.10713	-3.27063	-3.2827	-5.74456	-1.25866	-1.24501	-4.35479	-1.50298	-6.02372	-3.89954
403	0	0	0	3	0.623049	0.0678511	-0.706026	-0.0906122	-0.107035	-3.38719	-2.69282	-6.3612	-1.5465	-4.15732	-1.48205	-3.03412	-2.00113	-3.93015	-6.84662	-3.23781	-2.80661	-2.85114	-3.10786	-4.75916	-4.811	-2.82426	-2.85567	-2.84662	-3.66871	-1.63522	-5.74229	-3.8287	-5.38719	-6.12416	-3.48205	-2.98368	-4.32306	-4.44063	-2.97873	-2.18841	-1.02772	-3.22018	-3.15174	-2.23191	-2.62166	-7.58359	-2.52831	-4.53919	-1.69079
404	1	1	1	3	0.740408	-0.221417	-0.495318	-0.392557	0.282305	-2.40614	-3.7501	-4.59113	-2.07302	-3.61982	-2.90739	-2.30952	-3.59113	-4.81827	-3.92518	-2.53679	-1.15513	-4.29905	-4.12861	-4.84511	-2.6926	-2.61259	-3.57139	-1.39805	-4.49236	-1.81495	-5.17894	-4.41995	-6.38999	-7.1875	-2.70637	-4.15775	-4.98736	-5.07997	-3.49236	-1.87592	-1.29789	-3.031	-6.8519	-1.19396	-3.85872	-4.13274	-2.32715	-5.79846	-1.40302
405	0	0	0	3	0.803025	-0.059976	-0.663962	-0.236206	0.107995	-2.56374	-1.66634	-7.12446	-2.65848	-5.1101	-1.6116	-3.40637	-2.24966	-5.19088	-6.52039	-4.37171	-4.76831	-2.71575	-3.6915	-4.24084	-1.62302	-0.943354	-3.29055	-2.79103	-5.30071	-2.14626	-6.09589	-3.52991	-5.04039	-7.48291	-1.87881	-5.64937	-4.32952	-4.44639	-2.12175	-4.22142	-1.01677	-2.83462	-6.68085	-1.90413	-3.86142	-2.90413	-1.11323	-7.68085	-2.04721
406	0	0	0	2	0.20605	0.408788	-0.508475	0.161681	-0.304682	-3.06532	-1.22379	0.752716	-2.02474	-5.3776	-2.49007	-0.647863	-1.62271	-4.42651	-4.40184	-2.81281	-3.07992	-3.70706	-2.9716	-4.99909	-1.58752	-1.07992	-2.6661	-1.55827	-2.08236	-1.80471	-5.92694	-2.12714	-3.19173	-0.58926	-5.50313	-3.47713	-4.4516	-4.89217	-3.45794	-8.69953	-7.28449	-6.96256	-2.58405	-1.08236	-3.01302	-7.69953	-1.10085	-0.467504	-0.229884
407	0	0	0	3	0.669724	-0.103001	-0.488019	-0.430588	0.247731	-2.76339	-1.59649	-5.7137	-1.67295	-3.69875	-1.56395	-2.44379	-2.52059	-4.2112	-6.29866	-3.99488	-4.41602	-3.62624	-3.61216	-5.06984	-2.53048	-2.38577	-3.10391	-1.54712	-2.62978	-1.34301	-5.62624	-4.07949	-4.58442	-6.49131	-1.26938	-4.66931	-3.49131	-4.36793	-2.71746	1.96064	1.90147	-1.24609	-6.25427	-0.019052	-3.24881	-1.82699	-1.93672	-4.26524	-0.42984
408	0	1	1	3	0.669148	-0.129892	-0.482641	-0.407059	0.233806	-3.73508	-2.69731	-4.80968	-1.89155	-4.2935	-2.03023	-2.44801	-2.43241	-4.26559	-5.56558	-3.05032	-3.10862	-3.5056	-3.87565	-4.89262	-3.14121	-2.41238	-3.59653	-1.67603	-2.99658	-1.91196	-4.19021	-3.94477	-5.27113	-4.90118	-1.73412	-4.21668	-4.22741	-4.76212	-3.15907	-0.583123	1.72687	-0.916288	-5.66414	-1.67145	-3.98516	-2.86723	-1.80365	-4.80165	-0.00146454
409	1	0	0	2	0.24024	0.465738	-0.423962	0.0773589	-0.052485	-3.42685	-3.2358	-0.940209	-1.95548	-5.23208	-3.22097	-1.44829	-2.2358	-2.90718	-4.96163	-3.00227	-3.00544	-3.9251	-3.31629	-5.26214	-1.82918	-3.88948	-3.47005	-1.95394	-5.29283	-1.20264	-5.72347	-4.62254	-3.149	-1.99436	-6.58406	-1.22281	-3.60317	-4.83199	-4.63232	-6.51006	-3.86045	-3.67717	-3.61767	-0.614035	-3.47885	-6.40573	-2.48105	-1.65707	-5.80962
410	0	1	1	3	0.751357	-0.0868667	-0.593565	-0.296999	0.166675	-2.74876	-3.19159	-6.08043	-1.12073	-4.63216	-2.72706	-1.88894	-1.65816	-3.57506	-4.20819	-2.74391	-1.92553	-3.40084	-3.52429	-4.33372	-2.19655	-2.55157	-2.60113	-1.77573	-3.78317	-1.31292	-5.30487	-4.9078	-5.48734	-6.47122	-2.34103	-4.57076	-4.06221	-4.33372	-3.11759	-2.51806	2.02933	0.700925	-5.50365	-1.33008	-1.98437	-1.99729	-1.31832	-5.79315	-1.44541
411	0	0	0	3	0.683265	0.0412485	-0.686531	-0.120768	-0.0407683	-2.58335	-2.07863	-7.78368	-1.49643	-4.76576	-2.85768	-2.9884	-1.93568	-2.91743	-5.82021	-4.39595	-4.4714	-2.53575	-3.37996	-4.83882	-2.72047	-1.39825	-2.67237	-1.69339	-5.57163	-2.53449	-5.87039	-3.79273	-5.90921	-7.10561	-2.00582	-4.70758	-4.50075	-4.42848	-3.12642	-6.42379	-0.149717	-7.26431	-4.54591	-1.54591	-3.01992	-6.16701	-1.68495	-7.69057	-1.44324
412	0	0	0	3	0.667611	-0.0287635	-0.474958	-0.380552	0.243794	-3.22046	-2.41252	-7.32643	-3.12748	-5.86381	-3.36206	-2.86062	-2.43369	-2.36318	-7.04013	-4.3711	-4.44558	-3.34191	-4.3711	-4.78312	-2.2338	-2.06468	-3.33969	-2.12652	-4.7067	-1.54124	-6.87663	-4.54443	-4.9158	-8.16042	-2.02845	-6.53424	-4.01156	-4.83224	-5.06193	-1.98008	0.570601	0.476833	-5.6953	-1.90837	-3.96631	-1.56504	-2.99748	-7.16042	-0.614199
413	0	0	0	3	0.670012	-0.0369268	-0.583289	-0.256855	0.12461	-4.10102	-3.86812	-6.22691	-2.46013	-5.21845	-3.32115	-3.08941	-3.25692	-5.65902	-6.99244	-3.44895	-4.11274	-4.28315	-4.26561	-5.21004	-3.55948	-2.31437	-3.73845	-2.67485	-4.48655	-2.55016	-6.85494	-4.16057	-6.00694	-6.38837	-1.87143	-3.97809	-4.50702	-5.88141	-3.98166	-1.5967	-0.153492	-4.13645	-6.21004	-2.06644	-2.77677	-5.3979	-2.48148	-4.66476	0.564292
414	0	0	0	3	0.740792	0.0323169	-0.636495	-0.286242	0.115102	-3.2729	-1.67125	-6.81183	-1.52001	-6.0015	-2.42851	-3.32231	-2.25325	-3.45683	-6.87596	-4.28011	-5.30565	-2.28464	-4.32417	-4.11946	-2.29922	-2.00822	-3.51948	-3.28918	-2.96181	-1.90355	-5.08116	-3.68914	-3.48365	-6.26215	-0.0384804	-1.57108	-4.25858	-3.79624	-2.89107	-2.94165	-2.14393	-4.08431	-7.03772	-2.10578	-2.94165	-2.77953	-1.22122	-5.14557	-2.226
415	0	1	1	3	0.386315	-0.0367347	-0.417047	-0.141993	0.047491	-4.75244	-3.73995	-4.70311	-1.85141	-4.57556	-3.95407	-1.70008	-3.67312	-5.46864	-5.59793	-2.46094	-3.62065	-5.31253	-5.01297	-5.66719	-5.79057	-3.44311	-4.5867	-1.15602	-4.24038	-3.00174	-4.63214	-6.04334	-6.10607	-5.79057	-2.83306	-4.63214	-6.73995	-6.276	-5.10607	-6.276	-3.65541	-5.71528	-6.55353	-0.827264	-4.46864	-6.46864	-3.47899	-4.54265	-0.132871
416	0	0	0	3	0.685858	0.022521	-0.667515	-0.166771	0.0157983	-3.14211	-2.6512	-3.70378	-1.75999	-5.43446	-1.67416	-1.17121	-1.84081	-2.63309	-3.19869	-3.8495	-0.148522	-2.4769	-3.60635	-3.92093	-2.50133	-1.90093	-1.75182	-2.80152	-2.88835	-1.18323	-6.15067	-3.26221	-6.25758	-7.15067	-1.44495	-5.16795	-3.9884	-3.89913	-2.45287	-1.38185	0.852817	-4.64817	-7.15067	-1.85648	-2.43446	-1.14852	-0.606347	-8.08355	-3.61817
417	0	0	0	3	0.667707	0.0281873	-0.580888	-0.307083	0.0642017	-3.64856	-2.84525	-4.67713	-1.46612	-4.75113	-2.03097	-2.4292	-2.80923	-3.62055	-6.51363	-3.15106	-4.82913	-3.4881	-3.20724	-4.2549	-3.10667	-2.31817	-3.0542	-1.44447	-3.30976	-0.61968	-5.64856	-4.13116	-5.79742	-6.73602	-1.20594	-3.24952	-2.92867	-4.30976	-2.97669	2.27742	2.31155	-3.39617	-6.51363	-1.16364	-3.37262	-1.43682	-1.49921	-3.36098	1.26069
418	0	0	0	3	0.735222	-0.0422089	-0.572533	-0.349916	0.201441	-3.1151	-1.4017	-6.79156	-0.594699	-4.79156	-1.16429	-2.77874	-2.75972	-2.93358	-6.2066	-4.12319	-3.61023	-4.05976	-3.50089	-3.36051	-2.3043	-0.793175	-2.12724	-2.31352	-2.45426	-0.675592	-6.42899	-2.90543	-3.99901	-7.01396	-1.54635	-4.64472	-2.99159	-4.3701	-2.59329	2.50568	-0.640366	-0.297423	-5.55453	-0.882957	-2.81102	-1.52478	-0.510131	-7.01396	-0.535524
419	1	0	0	3	0.768355	-0.120672	-0.539496	-0.364898	0.173205	-2.18055	-2.42538	-6.51397	-1.28746	-4.79442	-2.97295	-2.94513	-2.3092	-3.12257	-5.39406	-3.18628	-3.38084	-3.08815	-3.66865	-4.90358	-2.10345	-2.12992	-3.34618	-2.36775	-4.03888	-2.44587	-6.1882	-4.02169	-5.87242	-7.1882	-1.84721	-4.53822	-4.82392	-4.20363	-2.97958	-0.0174219	1.70526	-0.167013	-7.28336	-1.035	-3.13916	-3.05454	-1.94108	-5.11343	0.0973997
420	0	1	1	3	0.762689	-0.0230972	-0.703529	-0.111933	0.017431	-3.08592	-1.34607	-3.53269	-2.17842	-2.43467	-0.838472	-2.60593	-0.734827	-2.6524	-4.86396	-3.65127	-2.05586	-2.28509	-3.39462	-3.49995	-1.79904	-0.58646	-2.63452	-3.91701	-3.53476	-2.81909	-4.65127	-2.32396	-4.83305	-3.74169	-1.03592	-3.53891	-4.48986	-3.74169	-1.88363	-4.3965	-4.62456	-3.97489	-8.02351	-0.440971	-1.73156	-2.49087	-0.289891	-8.89024	-5.39274
421	0	0	0	3	0.650804	0.116447	-0.669628	-0.0853301	-0.0169508	-2.55219	-2.64277	-7.88012	-1.56925	-4.76464	-1.0249	-2.06847	-2.33751	-2.56421	-4.86022	-2.69689	-2.65772	-3.21084	-3.61125	-4.19829	-1.24833	-1.39183	-3.12226	-2.41342	-4.3496	-1.67826	-4.88012	-3.85528	-3.9311	-6.62378	-3.65772	-3.42433	-4.52648	-3.97323	-3.67935	-5.90029	-6.55819	-6.84059	-6.05004	-1.49641	-3.32894	-4.79265	-1.24833	-7.52648	-3.3496
422	0	0	0	3	0.579928	0.127683	-0.661176	0.0209844	-0.0462425	-3.316	-3.24833	-7.57602	-2.44016	-3.59783	-0.997082	-0.504344	-2.53338	-4.65763	-5.56167	-3.21988	-2.48686	-3.51944	-4.16459	-4.89795	-1.96721	-2.17412	-3.33418	-2.72003	-3.15648	-1.99829	-4.70418	-4.37439	-7.51944	-2.6107	-4.00071	-2.91154	-4.48517	-5.37439	-4.08545	-5.43852	-4.50563	-5.9161	-8.21988	-1.27736	-3.25121	-2.10874	-1.59417	-7.69632	-3.16189
423	0	1	1	3	0.630828	-0.124418	-0.527299	-0.309772	0.134118	-3.41569	-2.97992	-4.06668	-1.73525	-2.44639	-2.30607	-1.46198	-1.83326	-4.32734	-4.98555	-2.82064	-3.159	-4.14006	-2.87702	-3.94115	-3.40058	-1.07565	-3.34892	-1.81562	-1.30783	-1.97432	-5.81562	-2.69093	-6.34169	-4.55928	-1.78587	-4.71876	-4.68177	-4.24408	-2.98555	0.252261	-0.233166	0.992091	-6.12757	-1.12291	-2.87702	-4.75673	-2.10903	-6.34169	0.360967
424	0	0	0	3	0.633517	-0.0441297	-0.541801	-0.328884	0.201729	-3.8084	-3.38895	-5.12004	-2.1952	-4.42468	-3.02442	-3.24424	-2.78644	-5.14218	-6.42016	-3.17224	-3.9092	-4.49892	-3.70867	-5.2343	-2.98054	-1.91872	-3.53508	-1.80325	-3.71142	-1.22295	-6.2343	-3.78209	-6.02785	-5.57217	-1.51027	-3.81431	-3.28882	-5.57217	-3.88101	-2.29294	-0.874813	-3.88411	-5.62315	-1.39281	-4.58727	-3.58475	-2.11547	-5.11274	-1.07542
425	0	0	0	3	0.730708	-0.000432173	-0.657335	-0.235246	0.0520048	-3.00122	-2.65477	-3.97569	-1.37646	-3.59913	-2.04969	-2.16761	-2.69588	-3.66698	-4.8921	-2.42315	-1.52225	-3.06442	-3.93084	-5.04304	-2.88495	-1.72856	-3.65477	-2.17777	-3.46162	-2.01546	-4.55308	-3.16472	-6.10814	-4.93084	-1.37479	-1.574	-4.35572	-4.37562	-3.03511	-1.67621	-3.29446	-4.64669	-6.67108	-0.971898	-2.87312	-5.79066	-0.538518	-2.88972	-2.75113
426	0	0	0	3	0.75491	0.0277071	-0.624394	-0.27904	0.172437	-4.02102	-2.431	-5.34295	-1.50076	-4.34295	-2.37656	-3.04398	-2.47713	-3.83599	-6.19856	-3.03629	-2.53559	-4.36206	-3.03629	-4.23332	-2.10706	-2.14793	-2.42095	-1.19427	-4.11514	-1.85278	-4.26895	-4.21584	-4.75798	-5.34295	-1.79971	-2.70823	-2.78997	-5.23332	-2.63668	-3.29625	1.37202	-3.04398	-5.59087	-1.76751	-3.18148	-3.30547	-2.05172	-3.74538	-2.80952
427	0	0	0	3	0.711501	0.130564	-0.761921	-0.104346	-0.0992557	-3.9735	-2.30762	-7.76705	-1.10314	-5.35202	-3.35202	-2.06108	-2.07032	-3.11552	-5.2989	-3.38854	-3.11552	-3.39782	-2.61055	-4.49404	-3.24349	-1.15726	-2.2989	-2.43554	-3.80976	-1.46693	-5.03009	-2.9597	-5.84105	-5.58648	-2.10979	-2.79436	-3.8474	-3.83474	-3.19416	-4.74321	-0.817519	-3.1232	-6.21451	-1.6881	-3.07032	-7.50402	-1.29024	-3.45478	-2.37703
428	0	0	0	3	0.734934	-0.059976	-0.569364	-0.249556	0.15054	-2.69408	-1.99861	-7.59024	-1.84429	-3.09839	-3.37	-2.46554	-2.29154	-4.07366	-4.92728	-3.47015	-3.04592	-1.98538	-3.85327	-5.10911	-2.84279	-1.17661	-3.74894	-3.05453	-4.08421	-1.62317	-6.36785	-4.50278	-4.65164	-7.51224	-1.66016	-2.22586	-3.96575	-3.98209	-3.42254	-4.78289	-4.75454	-1.3922	-3.8898	-1.58462	-2.79294	-3.6887	-1.49807	-8.2366	-3.77148
429	0	0	0	3	0.683169	-0.03491	-0.469196	-0.360576	0.232941	-3.56901	-2.63827	-4.76166	-1.02212	-4.53926	-3.17669	-2.50292	-2.86857	-3.02469	-5.45353	-3.53926	-4.51012	-3.96415	-3.88719	-4.08788	-0.937227	-2.41926	-2.76166	-1.53926	-2.53926	-1.94452	-3.30848	-4.56901	-5.15397	-5.45353	-1.47449	-3.77893	-3.43973	-6.24708	-2.56901	-0.789839	1.13662	-1.38579	-5.39909	-2.41251	-3.17669	-1.59938	-2.48155	-3.66212	1.33587
430	0	0	0	3	0.722641	-0.0513325	-0.524706	-0.358848	0.241008	-4.16005	-1.48728	-7.4999	-2.44462	-6.10758	-2.04252	-3.24723	-2.56032	-3.03638	-6.59301	-5.25197	-4.74501	-2.48867	-3.38096	-3.51691	-2.19384	-2.08839	-3.32497	-1.80467	-2.76519	-0.865089	-6.07364	-4.12486	-4.58104	-4.96074	-2.04047	-2.40714	-3.36035	-4.79946	-3.27108	-2.2615	3.33373	0.71533	-3.699	-1.22494	-2.89257	-1.74334	-1.46098	-5.35015	-0.837232
431	0	1	1	3	0.663577	0.00648259	-0.578199	-0.223433	0.0219448	-3.69353	-2.29877	-4.4348	-1.31725	-5.52361	-3.21549	-2.68391	-2.35114	-2.39236	-5.52361	-4.04968	-4.69353	-3.7527	-3.594	-4.87153	-3.18801	-2.06626	-4.00104	-3.70647	-3.19255	-1.29144	-5.07462	-3.1655	-6.29144	-2.79353	-1.72446	-1.5023	-4.17896	-5.04146	-2.71299	-0.634383	-3.50654	-6.14334	-2.96951	-1.91217	-2.24586	-1.11287	-1.10215	-5.64291	-1.7527
432	0	0	0	3	0.753469	-0.04	-0.723409	-0.137575	-0.00110444	-3.31172	-2.25072	-8.16693	-1.86011	-5.50397	-2.90223	-3.33968	-3.35102	-4.43599	-6.72215	-3.841	-4.91059	-1.89911	-3.27887	-4.01945	-5.35958	-1.19987	-2.53273	-3.59877	-4.78996	-3.1421	-6.94454	-2.70932	-5.02398	-8.42997	-1.09845	-5.21792	-4.09368	-4.05146	-3.37686	-5.78227	-2.84501	-3.18204	-6.693	-1.87129	-3.22051	-3.04684	-1.74721	-8.42997	-3.99256
433	0	0	0	3	0.756639	-0.0555582	-0.581561	-0.342617	0.195198	-4.08027	-3.23408	-6.78341	-1.97983	-5.68153	-3.06683	-2.91215	-2.75295	-3.29862	-6.46854	-4.38608	-4.39277	-2.68564	-3.62133	-3.53364	-1.57872	-1.56259	-2.81904	-2.2861	-4.77464	-1.40965	-6.03244	-4.0695	-5.35961	-6.09657	-1.07825	-3.84176	-3.29234	-4.38608	-2.96355	0.38333	1.83434	-1.46766	-6.14097	-1.81341	-3.14944	-1.21393	-1.48276	-5.33361	-1.66929
434	0	1	1	3	0.774118	-0.0821609	-0.59587	-0.237455	0.168884	-2.70957	-2.18924	-4.95133	-1.87077	-5.51693	-1.52054	-2.71991	-1.41343	-3.195	-7.76847	-4.72616	-5.91286	-2.30436	-3.35343	-4.1835	-3.17779	-1.02443	-3.48483	-1.9489	-5.48836	-3.11912	-6.76847	-3.92716	-3.71784	-7.57582	-1.14189	-6.37942	-5.99086	-4.54607	-2.79446	-2.92238	-2.58147	-0.645084	-4.91286	-2.34861	-2.77708	-2.07465	-0.74557	-7.3028	-3.33742
435	0	0	0	4	0.00753902	0.0273229	0.132005	-0.378824	0.432701	-3.34277	-3.84744	-1.62505	-1.8786	-4.38689	-3.87232	-1.10126	-2.38689	-4.78707	-6.91045	-3.61978	-4.36026	-4.25838	-4.67341	-5.98989	-3.4186	-3.45102	-4.68438	-0.633664	-2.59369	-0.879392	-3.39138	-5.45102	-3.39588	-0.832112	-4.87232	-1.90242	-3.84129	-5.07395	-4.76361	-2.47463	-2.12162	-3.2666	-3.70658	-1.80942	-4.65172	-5.1031	-3.87232	-0.576978	-0.736241
436	0	1	1	3	0.825018	-0.142185	-0.558223	-0.400432	0.224106	-2.71722	-2.16077	-4.18708	-1.56067	-5.2504	-3.46434	-3.1521	-2.09183	-3.46972	-7.32635	-4.25968	-5.99665	-2.91926	-4.07228	-4.92848	-1.44967	-1.75199	-3.89556	-1.9257	-3.56426	-1.88028	-5.38606	-4.00053	-5.72845	-5.27842	-1.33185	-2.69189	-3.8011	-4.20938	-2.8011	-1.97643	-0.479846	-2.03198	-3.55853	-2.00053	-2.85457	-0.796447	-2.35839	-4.63494	-2.96595
437	0	0	0	3	0.719664	-0.0339496	-0.564562	-0.30084	0.134982	-4.3181	-1.56916	-6.58113	-1.66466	-3.74656	-1.7298	-2.74656	-2.00018	-3.3181	-6.02859	-3.48802	-5.48802	-2.59928	-2.70012	-3.24962	-1.41925	-1.50218	-2.80152	-1.7298	-4.73314	-1.52224	-5.84417	-3.32815	-5.06176	-6.68067	-1.30067	-3.71984	-3.30811	-4.02859	-2.56321	1.71532	1.74919	-0.864142	-6.78758	-1.8844	-2.70012	-0.700121	-1.70666	-5.27857	0.23393
438	0	0	0	2	-0.244082	0.504826	-0.0685234	0.253493	-0.223145	-3.82139	-3.5818	0.548182	-2.63981	-5.87503	-3.1881	-2.5368	-3.22072	-5.35718	-7.70997	-4.6906	-6.91942	-3.44166	-4.361	-5.87503	-3.71975	-3.1915	-4.07707	-2.35337	-6.09924	-0.277371	-5.89706	-4.70025	-4.40767	-0.843944	-6.61564	0.751233	-3.97984	-5.00653	-5.70997	-5.41958	-4.24347	-5.71975	-3.73703	-1.69301	-5.03678	-8.06144	-2.73207	-1.35718	0.302164
439	0	1	1	3	0.696999	0.0565186	-0.653109	-0.207875	0.00677071	-2.34792	-1.92087	-4.3821	-1.24774	-4.8995	-2.21878	-2.22763	-1.22098	-3.79056	-4.52753	-3.11249	-2.47917	-2.88542	-2.50583	-3.81704	-2.94257	-1.5804	-0.844004	-1.79056	-3.72643	-0.888929	-4.36247	-3.00968	-4.61773	-4.03277	-1.88893	-3.81704	-3.08811	-3.48446	-2.68928	-0.0591836	1.49786	0.600503	-4.81704	-0.715499	-2.4634	-5.76457	-1.51123	-4.61773	-0.707738
440	0	0	0	3	0.657239	0.0297239	-0.610564	-0.157551	0.0664106	-3.28588	-2.78853	-4.95352	-1.50726	-5.30346	-2.43092	-3.46413	-3.02752	-4.13039	-7.02169	-4.33203	-4.38343	-3.96466	-3.74706	-5.69048	-4.45232	-3.41746	-4.32483	-2.85954	-3.20439	-2.00147	-5.86736	-3.95352	-6.19452	-3.80096	-0.460183	-1.82741	-3.48003	-5.80596	-4.02752	-3.85176	-4.60084	-5.80596	-5.1557	-1.90442	-3.58357	-1.25906	-3.02169	-2.66982	-6.51645
441	1	0	0	3	0.755678	-0.134502	-0.524322	-0.378727	0.277215	-2.7879	-3.20933	-6.81686	-1.6265	-5.18082	-2.03337	-2.52646	-1.89703	-2.87402	-5.19342	-3.20613	-2.76657	-2.74554	-3.94416	-3.47942	-2.48715	-1.11942	-3.26476	-2.45645	-3.44888	-1.33806	-6.04903	-2.99564	-4.46407	-6.38245	-1.19817	-5.3681	-4.66876	-4.14367	-3.19976	0.568715	-2.11043	-1.68646	-7.63399	-1.48909	-3.58337	-2.57304	-2.04617	-5.18082	-4.69539
442	0	0	0	3	0.709676	-0.0454742	-0.581561	-0.321104	0.18569	-3.00658	-2.56478	-7.04806	-1.67883	-5.28252	-2.56693	-3.41192	-2.14921	-2.09386	-6.28252	-3.8154	-3.79508	-1.52032	-3.06013	-4.52032	-2.75528	-1.8728	-3.25798	-2.8154	1.26965	-1.47922	-6.00075	-4.04806	-5.5974	-4.3329	-1.69168	-2.18016	-2.98054	-3.17687	-3.56263	-2.83083	0.145713	-3.6018	-4.67883	-1.73336	-3.12206	-1.65918	-2.11732	-6.63302	-5.38509
443	0	1	1	3	0.72533	-0.0362545	-0.635918	-0.205954	0.0394238	-2.80927	-1.28197	-4.48577	-1.25685	-5.61662	-2.21304	-1.26041	-1.09147	-2.77066	-4.635	-3.10342	-2.09227	-2.6701	-3.11627	-3.34676	-2.56946	-0.770021	-2.09068	-2.31863	-2.30018	-1.51633	-4.49414	-3.04696	-6.08751	-6.01351	-0.25729	-4.08751	-4.57167	-3.42855	-1.97058	-0.0408199	0.607318	0.379949	-7.16552	-1.67485	-1.9303	-3.82237	-1.20874	-4.15222	-0.639632
444	0	0	0	3	0.384682	0.137575	-0.319856	-0.296423	0.144874	-3.8204	-3.93775	-4.37194	-1.93369	-4.18619	-3.92154	-1.74715	-2.90153	-4.32854	-4.776	-2.95003	-2.05221	-5.38299	-4.51054	-5.624	-4.74715	-3.41668	-3.44536	-0.984347	-5.33927	-0.390642	-4.92963	-4.55987	-4.91351	-2.39974	-4.535	-2.64714	-1.96242	-5.45116	-4.04781	-1.75431	-1.2143	-3.01734	-6.49847	-1.49098	-4.28642	-6.36097	-2.55049	-1.60446	-0.92457
445	0	0	0	2	0.362497	0.383529	-0.673565	0.171765	-0.342713	-4.35205	-2.97837	-3.01763	-0.728405	-6.13145	-2.02511	-3.53933	-2.23031	-3.09951	-6.58283	-4.38376	-4.3149	-2.47815	-2.39664	-3.79666	-4.24917	-1.79879	-2.18911	-1.0799	-4.19754	-1.92724	-3.40312	-3.67398	-4.14769	-0.831763	-6.61258	-0.141578	-4.22599	-4.36465	-3.15588	-4.59021	-2.60321	-5.62768	-4.97837	-2.16687	-3.01514	-7.39018	-0.793994	-1.13955	-0.844943
446	0	0	0	3	0.711885	0.0910924	-0.740024	-0.0932053	-0.0845618	-3.90863	-3.48609	-7.80553	-2.45406	-3.51886	-2.70786	-2.54328	-2.02689	-4.19591	-4.69773	-2.70351	-2.83697	-3.17166	-3.70062	-5.74465	-2.10988	-1.65859	-2.1797	-2.87888	-4.61912	-3.10509	-6.49359	-2.97177	-6.57605	-7.96307	-4.65229	-4.42511	-4.91532	-4.70351	-3.03598	-7.66351	-4.63009	-5.23725	-8.07855	-1.16317	-3.53681	-3.76567	-1.1229	-7.53423	-2.13995
447	0	0	0	4	0.416375	-0.300648	-0.136999	-0.478127	0.518079	-3.13943	-4.68912	-5.84344	-1.30378	-4.99028	-3.65809	-3.45779	-2.93345	-5.89075	-7.47571	-5.06972	-5.54971	-5.27408	-4.28985	-5.89075	-4.99028	-3.95215	-4.54971	-3.31382	-2.30579	-1.07483	-4.68912	-4.8669	-5.24305	-3.87878	-0.229684	-4.49386	-3.57847	-6.47571	-4.56882	-2.05281	-2.06972	-4.22778	-2.34231	-1.31786	-4.51224	0.147072	-3.29779	-2.25461	-4.58819
448	0	0	0	3	0.482449	0.0190636	-0.381897	-0.296999	0.322353	-3.6162	-4.06687	-3.66998	-1.43072	-4.14087	-3.3299	-1.22556	-3.82401	-3.74494	-4.92936	-2.27332	-2.02539	-5.21887	-3.68835	-5.38879	-3.99648	-3.14087	-3.86523	-1.03712	-4.45019	-1.881	-4.14087	-5.3299	-3.24584	-3.01956	-4.04302	-3.01956	-4.3299	-5.97376	-4.11578	-3.20557	-1.70229	-4.11578	-4.54749	-1.06087	-4.35905	-5.80383	-2.57288	-3.01956	-2.71637
449	0	0	0	3	0.743481	-0.0398079	-0.566098	-0.377287	0.123553	-2.92548	-1.59052	-5.987	-2.02577	-5.25003	-2.48257	-3.85647	-2.07574	-5.04271	-7.94393	-4.94393	-5.92287	-2.45396	-3.31715	-4.2832	-1.22726	-1.52459	-2.47297	-1.30688	-3.44268	-0.633182	-6.67384	-3.50783	-5.46154	-7.33095	-1.49612	-6.0772	-3.51176	-3.69154	-3.48836	-2.46724	1.16306	0.814098	-6.1245	-1.45396	-3.11551	-1.61776	-1.70496	-4.70946	0.446872
450	0	1	1	3	0.817815	-0.0347179	-0.672893	-0.250132	0.121056	-4.6931	-1.55262	-5.9155	-1.97405	-2.97121	-0.892456	-2.58051	-0.991223	-2.92097	-7.15253	-3.74072	-5.95989	-2.55475	-3.33784	-3.60234	-1.42656	-0.9196	-2.55901	-2.24908	-3.84095	-2.48416	-6.43633	-2.64248	-4.87243	-6.63796	-1.54204	-4.63796	-3.66527	-4.25945	-2.28041	-2.21842	-0.0462525	-1.90461	-7.25945	-1.09725	-2.40147	-0.246503	-0.828033	-5.63796	-1.81778
451	0	0	0	2	0.164466	0.231981	-0.106074	-0.178007	0.197407	-3.48705	-4.28542	-2.29942	-1.06302	-4.15872	-4.12715	-1.89542	-2.64351	-3.78908	-5.27846	-2.42432	-2.26123	-4.84962	-4.63018	-5.67512	-2.72861	-2.58873	-3.97328	-1.4446	-5.19754	-1.67626	-4.68428	-4.99022	-3.07502	-1.37528	-4.80898	-0.699293	-4.24419	-5.80898	-5.21072	-3.53182	-3.3977	-3.93451	-3.74528	-0.849621	-4.09016	-5.6935	-2.69582	-0.275865	-1.77311
452	0	0	0	3	0.735606	-0.0254022	-0.713998	-0.117215	-0.0131092	-1.90523	-1.31824	-7.47205	-1.35311	-2.71183	-1.96108	-2.94223	-1.77438	-3.10049	-2.77717	-3.72789	-2.43642	-3.83978	-3.3931	-1.92053	-3.15012	-0.839779	-1.27237	-2.78275	-4.83978	-3.15012	-3.53659	-2.68023	-4.74958	-6.47205	-3.46306	-5.09354	-5.27041	-3.73869	-1.80813	-2.70122	-1.93599	1.64222	-6.20901	-1.83978	-2.62405	-4.79397	0.395232	-6.62405	-5.36771
453	0	0	0	3	0.686627	0.00177671	-0.643794	-0.245618	0.0918607	-3.5114	-3.00254	-7.10208	-0.954269	-4.89448	-2.92834	-2.03907	-2.25361	-3.92454	-4.89448	-2.38849	-1.9475	-3.90944	-3.55188	-4.64891	-3.64265	-2.60261	-2.86869	-2.06604	0.516131	-1.52285	-5.90944	-4.04319	-5.61175	-2.90194	-0.776721	-1.82906	-3.79396	-4.76648	-3.25599	-2.33958	-1.13245	-5.73951	-6.45	-1.67582	-3.26078	-2.64577	-1.69512	-2.312	-2.55482
454	0	0	0	2	0.312269	0.406483	-0.468908	-0.0717887	-0.0844658	-3.09779	-2.81959	-1.48362	-2.1141	-4.63916	-3.68275	-1.98299	-3.34848	-4.6306	-5.31723	-3.01746	-2.64346	-4.06569	-3.76469	-5.63916	-3.16111	-2.96001	-4.02585	-2.35728	-1.55574	-1.06569	-5.63916	-4.59685	-4.69163	-2.47497	-6.27659	-2.06714	-4.08896	-5.47689	-4.03712	-6.53962	-3.92819	0.513247	-4.33799	-1.37059	-4.31038	-6.60521	-2.8466	-1.85032	-0.00356997
455	0	0	0	3	0.678463	-0.00801921	-0.500984	-0.409652	0.226699	-4.42474	-2.52878	-6.15704	-1.53759	-4.88242	-2.53507	-3.05776	-2.68777	-4.4341	-6.6962	-3.63821	-6.0097	-3.66553	-3.742	-5.53633	-3.07232	-2.55154	-3.87283	-1.85071	-4.26575	-1.67869	-6.81356	-3.70751	-4.40158	-8.17264	-0.554092	-5.10374	-3.14161	-4.85071	-3.05957	2.35118	1.37986	-1.77808	-7.23677	-1.30926	-3.7391	-1.68637	-2.02731	-6.58767	-1.12113
456	0	0	0	3	0.562929	-0.170804	-0.408019	-0.40994	0.298535	-4.28036	-4.03361	-5.05263	-1.95992	-4.17933	-3.48911	-2.04151	-3.26919	-5.24346	-5.49777	-2.38096	-2.82569	-4.34143	-4.49777	-5.76429	-3.01794	-2.66824	-4.06546	-1.73582	-4.36502	-2.18281	-5.33365	-4.81753	-5.99017	-6.06546	-1.93323	-3.856	-4.83939	-5.68299	-4.41338	-2.46342	1.17431	-2.98103	-5.87281	-1.44132	-4.30296	-3.68794	-2.95395	-3.91281	1.08302
457	0	1	1	3	0.77479	-0.0479712	-0.669724	-0.248691	0.116447	-3.61087	-1.29748	-6.08218	-0.852308	-5.05618	-1.40821	-2.35178	-1.28328	-3.28611	-5.01805	-2.96267	-2.8384	-2.56433	-3.43308	-3.68861	-1.88769	-0.977077	-2.21248	-2.42682	-4.88626	-2.29178	-5.23418	-2.0937	-5.20532	-7.95664	-2.16136	-4.27108	-4.69361	-3.76025	-3.18406	-2.95364	-0.689234	-2.34193	-7.27857	-0.7721	-3.09205	-2.49721	-0.813687	-6.65408	-3.69863
458	0	1	1	3	0.675582	0.03491	-0.458055	-0.34108	0.198752	-3.27677	-3.59387	-3.1267	-1.72259	-4.10939	-2.78683	-3.11566	-3.36555	-3.77561	-7.46616	-4.23691	-5.73884	-4.19314	-4.58297	-5.99222	-3.27326	-2.85472	-4.9412	-1.56676	-2.87586	-1.39672	-5.38058	-4.54016	-5.58297	-5.76818	-1.16522	-2.68771	-3.98646	-5.70062	-4.04812	-3.8108	-1.01586	-3.73884	-6.3581	-1.44774	-4.08149	-1.98144	-2.58732	-4.02432	-1.04213
459	0	1	1	4	-0.254838	-0.14401	0.195486	0.0395198	0.201248	-3.99204	-3.63547	-2.94887	-0.556087	-1.4773	-2.24768	-0.601007	-3.18661	-4.63547	-5.60422	-3.17892	-2.0107	-4.51434	-3.26998	-4.99204	-5.06108	-2.41609	-3.40259	-0.297316	-4.86314	0.181999	0.898807	-5.16365	-2.48558	-0.522835	-4.50469	-1.24366	-2.33049	-5.56358	-3.29471	-1.57995	-1.71809	-3.06817	-2.5863	-0.711139	-3.75623	-5.56358	-2.00729	0.241983	-1.4951
460	0	0	0	3	0.782953	-0.00552221	-0.706891	-0.103001	0.0162785	-3.04328	-2.43937	-7.86982	-1.47966	-2.8586	-0.0568445	-2.1385	-1.40018	-2.11494	-6.11494	-3.91563	-1.99331	-3.64101	-3.1419	-3.41861	-3.13511	-1.14702	-1.33261	-2.73027	-5.1974	-2.15215	-5.01184	-3.5035	-5.5479	-6.78236	-2.35019	-3.80373	-4.74054	-3.81454	-2.37797	-6.41039	-2.35019	-1.32293	-6.5479	-1.67261	-3.22597	-2.06569	-1.2332	-7.16938	-3.52997
461	0	1	1	3	0.801585	0.0273229	-0.745882	-0.022425	-0.0981993	-2.65729	-0.84843	-6.4722	-1.95604	-4.67702	-0.714569	-2.18354	-1.52281	-3.042	-4.99742	-2.75554	-2.40738	-2.51938	-3.8627	-3.61422	-4.18463	-0.747891	-1.84371	-2.39602	-4.46163	-3.09003	-5.09206	-3.459	-4.59967	-8.23774	-2.19225	-3.82496	-5.6408	-3.8182	-2.35387	-5.52624	-4.08393	-2.96721	-7.70169	-0.763627	-2.13026	-2.40106	-0.987914	-5.67702	-5.05187
462	0	0	0	3	0.776038	0.0362545	-0.682977	-0.144202	0.00801921	-3.17559	-2.22793	-2.90175	-2.53133	-4.93907	-1.60325	-3.75884	-1.74607	-1.99543	-9.08592	-5.43384	-5.08592	-3.54454	-3.34252	-3.30831	-4.04778	-0.398915	-2.07309	-1.93617	-3.88765	-1.7084	-6.60787	-3.20327	-3.96846	-7.98638	-1.08753	-4.52695	-4.14508	-4.50095	-2.32722	-4.23506	0.412506	-2.18764	-5.58949	-2.37757	-3.23863	-0.417537	-1.16365	-6.22085	-0.950023
463	0	0	0	3	0.734934	0.0110924	-0.616134	-0.186939	0.074958	-3.52229	-2.21867	-5.92439	-0.99929	-6.00685	-1.8142	-2.38893	-2.178	-3.10725	-4.9828	-4.25781	-3.83289	-1.89674	-3.49652	-5.25061	-2.33656	-2.20905	-3.91298	-3.02055	-6.99477	-2.59333	-3.97982	-2.72549	-3.65374	-8.73174	-1.44994	-5.28696	-4.96503	-4.35863	-2.88904	-7.73174	-3.88765	-3.55073	-5.90167	-1.46391	-1.95915	-4.26142	-1.79903	-8.3781	-6.21516
464	0	0	0	0	-0.594334	-0.128643	0.702665	-0.0620888	0.254742	-3.01923	-5.83097	-2.04571	-0.251772	-1.64578	-5.80059	-2.27703	-3.69207	-6.5782	-7.38556	-4.30874	-4.43136	-7.29809	-6.10015	-7.06363	-5.21563	-5.43136	-6.028	-0.735402	-5.31947	0.075923	-0.988952	-7.21563	-4.7562	-0.138222	-5.63067	-1.44745	-3.01052	-7.29809	-6.7417	-5.06363	-4.16639	-6.80059	-1.82141	-1.29412	-5.68512	-6.80059	-5.43136	-0.144765	0.217606
465	0	0	0	3	0.746747	0.0140696	-0.601825	-0.272797	0.142665	-3.84881	-2.40564	-6.5792	-1.19001	-4.79071	-0.999714	-3.12574	-1.65493	-2.7167	-6.13174	-3.20574	-2.80981	-3.07285	-3.38042	-3.84881	-1.95648	-1.65709	-2.75786	-2.58742	-4.35213	-1.70548	-5.51507	-4.18065	-4.24422	-4.77185	-3.07285	-4.23128	-3.6899	-4.53084	-2.38758	-1.47258	1.68054	0.711656	-5.08444	-1.6899	-2.28709	-4.5792	-1.40746	-4.66359	-1.63136
466	0	0	0	3	0.728788	-0.196062	-0.490036	-0.297575	0.194718	-3.06519	-3.37656	-7.63366	-1.55717	-3.2476	-3.63093	-3.07443	-3.29219	-5.0487	-5.14667	-2.48823	-2.39961	-4.38344	-4.6837	-5.62277	-6.1389	-2.61466	-3.76816	-2.02521	-3.85151	-2.43132	-6.21862	-4.90327	-6.21862	-7.54877	-1.27079	-4.41127	-4.52324	-5.8967	-3.69506	-5.96381	-1.06427	-1.15351	-6.44924	-1.15009	-3.26655	-3.31173	-2.26443	-5.83257	-1.68512
467	0	0	0	3	0.65964	0.143049	-0.71102	-0.0208884	-0.082449	-3.24072	-2.24314	-8.4155	-2.3938	-5.60814	-2.15155	-1.09658	-1.6144	-2.59261	-3.68181	-3.33448	-2.75167	-2.63891	-3.22747	-3.69502	-2.71758	-2.31715	-2.99127	-1.05901	-4.13122	-2.9791	-5.21672	-3.58337	-4.16068	-8.705	-4.16068	-5.31014	-6.12004	-4.09576	-2.55978	-5.89765	-1.56091	-0.964035	-6.03363	-1.238	-2.89384	-3.29373	-1.75815	-7.31014	-3.17449
468	0	1	1	3	0.803313	-0.00936374	-0.671837	-0.234574	0.059976	-3.06922	-1.72807	-5.25385	-2.42762	-5.11728	-2.23605	-2.80094	-1.52612	-3.6826	-5.88561	-3.73877	-3.3655	-2.16458	-3.39905	-3.53231	-3.42186	-1.87573	-2.9116	-3.21598	-5.17423	-2.52612	-6.63851	-3.22348	-5.13601	-6.3934	-2.35174	-3.95461	-5.25385	-4.05355	-3.10569	-4.23353	0.26101	-1.59412	-6.96714	-2.00646	-2.16218	-3.76405	-0.913116	-6.51076	-2.09993
469	0	0	0	3	0.503577	-0.264442	-0.240144	-0.392365	0.42108	-3.31306	-5.11714	-5.47971	-1.39572	-4.16369	-5.05003	-1.43979	-4.02833	-3.9859	-3.61061	-1.65771	-1.63294	-5.77249	-5.07205	-6.33953	-3.76351	-4.12864	-5.09442	-1.30163	-4.52457	-2.75903	-4.75457	-6.00696	-7.18753	-7.09442	-3.30001	-3.61061	-5.422	-6.33953	-5.16369	-3.32624	-4.07205	-3.78154	-6.50946	-0.99376	-4.82764	-2.17854	-3.52457	-5.14023	-2.42909
470	0	0	0	4	-0.150924	-0.421945	0.581465	-0.547275	0.793902	-3.8891	-5.95621	-1.1736	-1.02435	-3.54118	-5.70467	-1.36269	-5.1006	-6.34853	-6.64809	-4.30414	-3.82497	-6.26107	-5.0266	-6.76357	-3.63428	-5.59364	-6.17861	-0.922266	-2.86471	-0.862701	-2.12936	-7.0266	-4.82497	-1.27439	-3.51564	-2.76357	-3.80937	-6.76357	-6.44164	0.48752	0.0156042	-1.38563	-3.27171	-1.42372	-4.99098	-4.26107	-5.95621	-0.51564	-3.51564
471	0	0	0	3	0.566483	0.29623	-0.738968	0.0697719	-0.217191	-2.54955	-2.23475	-6.89137	-1.91282	-4.84213	-2.52602	-2.52214	-2.51634	-3.54955	-5.49144	-3.21581	-1.89891	-3.61009	-3.41384	-3.74389	-3.85185	-1.0424	-3.78518	-2.28816	-4.90143	-1.09407	-6.22841	-3.45028	-4.51441	-6.50671	-2.00196	-4.58557	-3.6776	-4.55351	-3.55747	-7.30641	-5.44659	-4.41744	-7.30641	-1.30725	-3.43925	-7.30641	-1.91282	-5.7759	-2.45212
472	0	0	0	3	0.67395	0.138343	-0.753373	-0.00945978	-0.0677551	-4.08687	-2.11629	-8.83283	-1.26297	-6.13239	-0.101507	-3.78116	-1.42061	-4.48705	-8.09586	-4.38437	-5.28851	-3.49893	-2.85173	-3.62989	-1.51692	-0.792993	-2.07794	-2.3598	-4.34097	-2.84414	-5.61043	-4.18897	-4.25792	-8.61043	-1.31581	-5.53515	-4.06906	-4.14166	-2.40377	-5.92594	-2.13239	-5.92594	-6.95836	-1.78298	-3.69669	-2.92995	-1.14283	-7.24786	-4.04275
473	0	1	1	3	0.647251	0.194238	-0.764226	0.0673709	-0.18377	-3.40433	-2.35357	-6.95396	-1.84342	-5.08798	-2.54184	-2.45695	-3.11374	-4.08798	-5.18024	-3.36127	-4.52446	-3.42838	-3.34592	-4.24282	-4.08161	-1.84882	-4.09438	-2.78146	-4.64137	-2.41631	-6.86377	-3.65549	-5.22166	-7.8207	-2.62507	-3.3157	-4.66975	-4.69871	-3.17007	-6.90816	-2.47562	-6.77888	-6.62276	-1.34306	-2.60438	-7.51584	-2.74325	-5.66023	-5.1268
474	0	0	0	3	0.675966	0.0889796	-0.548812	-0.244658	0.0746699	-3.84731	-2.24785	-5.19127	-1.35255	-3.49939	-1.49083	-1.66289	-2.32185	-3.89171	-4.36815	-2.00907	-2.80425	-4.30675	-3.53416	-3.64378	-2.48232	-2.11035	-1.83643	-1.58793	-3.30675	-1.30675	-4.19127	-3.89171	-5.30675	-5.08435	-3.21928	-4.64378	-3.39986	-4.56978	-3.33712	-3.00907	-0.198222	-1.30675	-5.08435	-1.82562	-2.58793	-1.11692	-2.08435	-3.98482	0.130659
475	0	0	0	3	0.729268	-0.0516206	-0.50108	-0.394382	0.193373	-2.99151	-1.86498	-6.92642	-2.06843	-5.7162	-2.61442	-3.02709	-2.8846	-3.87433	-6.38939	-4.24129	-4.57647	-4.09899	-3.94779	-5.20652	-2.98413	-2.2358	-3.71314	-2.81912	-3.62156	-1.49359	-6.8984	-4.15176	-6.09105	-8.42892	-1.46057	-4.85737	-3.68595	-5.41893	-4.11906	-1.50807	1.41953	-2.23799	-4.61016	-2.03374	-3.16421	-2.68595	-2.4786	-5.54356	0.30146
476	0	0	0	3	0.701417	-0.0818727	-0.493685	-0.393806	0.241489	-3.45033	-1.96655	-6.73326	-1.61871	-3.13236	-2.4938	-3.52121	-3.29734	-4.48365	-6.4972	-3.9305	-4.98671	-3.6667	-3.88082	-4.58126	-1.5985	-2.71931	-3.82851	-3.03036	-3.50744	-1.31673	-6.79885	-4.35475	-5.52468	-8.31823	-1.41857	-3.72527	-3.32727	-5.04521	-2.62335	2.03286	-0.169835	-0.76415	-7.52468	-1.54125	-3.32425	-1.08493	-2.61041	-8.41776	-0.413743
477	0	0	0	3	0.572053	0.166963	-0.79611	0.115582	-0.288451	-3.60084	-2.07737	-7.69053	-1.98717	-2.12869	-2.2937	-2.85897	-1.62728	-4.14404	-5.52907	-3.73879	-4.03458	-3.54614	-2.65075	-3.97556	-5.08671	-1.1408	-3.21565	-1.37003	-3.35726	-1.56995	-5.30183	-3.3091	-7.08048	-2.80147	-2.15956	-4.9441	-3.66933	-4.50801	-2.43861	-6.74863	-1.39785	-3.62331	-7.3535	-1.64499	-2.84702	-6.74863	-1.19531	-3.57871	-0.956534
478	0	1	1	3	0.245522	-0.197791	-0.111645	-0.196255	0.199616	-3.73786	-3.72037	-3.20302	-1.83144	-3.15289	-3.55315	-2.20545	-2.87237	-5.22751	-4.53469	-2.45444	-0.497729	-4.95791	-4.74491	-5.26759	-4.80263	-2.95996	-3.85128	-1.06474	-4.81742	-2.59079	-2.91351	-5.38391	-4.81001	-1.76718	-4.85509	-2.03471	-5.53469	-5.80263	-3.7627	-1.55083	-2.7627	-3.28805	-2.08754	-1.45444	-4.17893	-5.19817	-2.33253	-3.02502	-1.52935
479	0	1	1	3	0.69527	-0.0866747	-0.627275	-0.193373	0.0898439	-3.88657	-2.23929	-7.7821	-1.01042	-2.88942	-0.793748	-2.56578	-1.79408	-3.48802	-6.25485	-3.7377	-4.55668	-2.31497	-1.95294	-4.11467	-4.20778	-1.17173	-2.93292	-2.28836	-6.04938	-2.06785	-5.54763	-2.3121	-5.62163	-9.06221	-1.75452	-4.98692	-3.69964	-4.0719	-2.11217	0.169872	-1.54313	-0.370962	-5.14164	-1.30256	-2.86675	-4.0719	-1.15103	-8.22571	-1.94252
480	0	1	1	2	0.0416327	0.622665	-0.423385	0.342617	-0.356255	-3.29098	-3.63587	-3.65528	-2.02668	-3.95394	-3.21122	-1.78937	-2.35145	-4.73982	-4.35621	-2.5903	-1.35542	-4.53171	-4.34356	-5.2639	-5.19408	-3.2639	-3.80338	-1.22131	-5.21698	1.64597	-5.13837	-5.03301	-1.2834	-2.32633	-5.84291	-1.4055	-1.08868	-5.14934	-3.67101	-8.18276	-5.03301	-7.5978	-6.22856	-1.14796	-4.18276	-7.48232	-2.45144	-2.80989	-2.62434
481	0	0	0	3	0.694022	-0.0256903	-0.520864	-0.334934	0.162353	-2.87286	-2.5679	-5.79885	-1.72656	-5.17177	-2.13336	-3.30202	-2.51757	-3.29353	-5.88132	-3.85192	-4.49629	-3.92439	-4.00069	-4.40806	-3.11828	-2.12832	-2.91133	-2.51757	-3.61123	-1.65953	-5.75155	-4.37782	-5.30202	-6.50935	-2.23001	-4.11578	-3.57646	-5.40806	-3.92876	-1.04219	1.45633	-0.466545	-6.64685	-1.35039	-3.20856	-3.23001	-2.07033	-6.14096	0.359222
482	0	0	0	3	0.761345	-0.104634	-0.631885	-0.280576	0.139208	-2.47003	-3.04011	-7.46137	-2.11283	-4.83605	-3.00473	-3.41048	-2.59284	-4.77279	-5.88668	-3.56475	-5.07344	-3.51611	-4.40493	-3.88668	-2.207	-1.76211	-3.65841	-2.42724	-3.12114	-2.84603	-5.87641	-4.19259	-7.15798	-6.19578	-2.89055	-4.97157	-3.71675	-4.58133	-2.95932	-4.21506	-1.31639	-3.36491	-7.62364	-1.76329	-4.01878	-4.91793	-2.18307	-5.94987	-0.962712
483	0	0	0	3	0.707179	0.0462425	-0.715726	-0.0881152	-0.0582473	-3.78358	-2.11084	-7.50818	-1.87705	-4.46059	-1.21782	-2.16876	-2.13951	-3.94687	-6.84336	-4.01711	-5.02024	-3.01086	-3.0062	-4.50379	-6.63691	-1.4259	-3.36191	-1.65689	-4.59894	-2.97699	-7.4063	-3.65384	-5.39813	-3.00931	-2.31018	-4.74679	-3.40425	-4.4311	-2.75982	-3.50598	-1.43215	-4.96486	-7.58033	-1.5671	-3.59894	-1.05476	-1.86432	-5.57111	-2.53369
484	0	0	0	3	0.649268	0.0339496	-0.631597	-0.170804	0.0727491	-2.56487	-1.89403	-5.65619	-1.65209	-2.84415	-3.10439	-2.90616	-2.51943	-4.86769	-6.11562	-3.19675	-2.58814	-3.99668	-3.04953	-3.87721	-2.99668	-2.25453	-3.32772	-1.78694	-3.86769	-1.51014	-6.30826	-3.65619	-5.00709	-7.02815	-1.87244	-2.91105	-3.41518	-4.67267	-3.07122	-3.81184	-5.79369	-7.79369	-5.00709	-1.30665	-2.80273	-2.91595	-2.30505	-7.94569	-4.79369
485	0	0	0	3	0.570996	-0.0135894	-0.38084	-0.398703	0.248115	-2.87802	-2.05336	-4.40897	-1.42755	-4.43187	-2.47581	-1.79403	-3.64277	-4.45514	-7.07573	-3.89781	-4.71115	-3.9058	-3.56476	-4.36423	-2.62287	-2.69721	-4.22773	-1.91182	-2.98826	-1.12853	-5.61629	-4.51501	-5.42037	-4.79774	0.442337	-2.2658	-2.87409	-5.78294	-3.68341	3.02677	-0.161042	-6.49076	-3.88986	-1.43765	-3.7466	-2.87802	-2.37806	-3.46692	0.11014
486	0	0	0	3	0.738391	-0.0423049	-0.706122	-0.128932	-0.0167587	-2.48299	-1.71079	-6.55338	-1.51438	-2.98891	-1.44582	-3.2182	-2.41714	-3.41588	-7.05219	-3.93913	-3.1266	-3.50697	-3.90333	-3.426	-5.78133	-0.987973	-3.69923	-2.95553	-4.24036	-2.71777	-5.26287	-3.11632	-5.16636	-6.11632	-1.9256	-3.77162	-4.30896	-4.59847	-2.38716	-2.57998	-3.10204	-4.51505	-7.25382	-1.22426	-3.11018	-5.30896	-1.0859	-6.06796	-2.359
487	0	2	1	3	0.383625	0.255798	-0.768355	0.351068	-0.471116	-5.04623	-1.66618	-8.45062	-2.3495	-6.38834	-2.31167	-1.29135	-1.20493	-4.63722	-2.80168	-2.66157	-3.37821	-2.92891	-3.25268	-3.86213	-7.95312	-2.36941	-2.03426	-2.8187	-4.41396	-4.57808	-5.6312	-4.92338	-7.58389	-9.07865	-6.12869	-5.66772	-9.53809	-4.4828	-2.54656	-9.95312	-7.95312	-8.14577	-8.73073	-1.75018	-3.29016	-8.73073	-1.35012	-2.7699	-4.48824
488	0	0	0	3	0.747323	-0.099928	-0.581176	-0.300168	0.143337	-1.94635	-1.45159	-5.0123	-0.945798	-5.35769	-2.67004	-3.56051	-2.90041	-4.39968	-5.02164	-3.60193	-3.4398	-2.66272	-3.35179	-3.81675	-3.36659	-2.16431	-3.07897	-2.60719	0.868761	-1.32988	-6.15914	-3.92648	-6.40578	-5.52024	-0.888616	-2.6774	-3.47786	-4.52024	-3.0193	0.338194	1.86394	-2.33714	-4.62309	-1.3974	-2.19964	-2.73384	-1.94524	-7.38154	-3.24403
489	0	0	0	3	0.741176	-0.177335	-0.541705	-0.300648	0.146891	-2.20427	-2.77111	-5.59919	-0.969281	-2.13313	-2.94008	-1.86542	-2.25551	-2.07642	-6.37941	-3.35994	-1.88477	-2.90297	-3.7033	-3.53228	-5.67415	-1.68623	-2.42521	-1.14142	-3.60376	-1.24208	-4.65504	-3.16488	-5.65504	-6.58104	-2.3503	-4.92569	-4.46834	-3.61295	-2.71068	-0.658013	1.67469	0.321331	-5.99608	-1.11181	-2.55646	-1.83554	-1.72555	-5.1615	-2.66696
490	0	0	0	3	0.763938	-0.124514	-0.599904	-0.28	0.156495	-3.29078	-2.78014	-5.20297	-1.73735	-3.58802	-2.95803	-1.60481	-2.5496	-3.42678	-4.18042	-2.04699	-1.23745	-3.19447	-3.56594	-4.3399	-2.76329	-2.48602	-3.18322	-1.8177	-4.42347	-2.47226	-4.76539	-4.50515	-6.8341	-5.16928	-2.67595	-3.48775	-5.35876	-5.18042	-2.62369	-2.19165	-1.15616	-1.42678	-6.3843	-1.15548	-2.98464	-3.30901	-1.73427	-4.41686	-3.81227
491	0	0	0	3	0.534694	0.298439	-0.670588	-0.0216567	-0.195966	-3.77944	-2.21609	-6.8967	-1.0679	-6.72162	-2.5655	-2.50217	-1.95003	-2.57711	-7.8509	-4.08272	-4.75287	-3.21428	-2.01485	-3.4672	-2.77409	-1.90692	-2.75814	-1.55513	-3.45858	-0.900345	-7.39147	-3.96216	-6.35905	-0.720974	-3.86791	-1.05324	-3.28485	-4.79562	-2.83409	-2.94401	-0.265469	-2.59116	-3.95003	-1.23988	-2.93204	-5.8509	-1.31368	-1.2782	-1.75814
492	0	0	0	3	0.778343	-0.0914766	-0.598655	-0.348475	0.19904	-3.90056	-2.24118	-6.30531	-1.39515	-5.00986	-1.67994	-2.55773	-1.63804	-2.75072	-5.65622	-3.96385	-2.66671	-2.67199	-2.98339	-4.07126	-1.70405	-1.4462	-2.08703	-1.92082	-3.44733	-1.80185	-5.72035	-2.59482	-4.97033	-5.98339	-1.61246	-3.10653	-5.02328	-3.7932	-2.92554	-0.721035	1.86005	0.886306	-5.83401	-1.81055	-3.35535	-1.52276	-0.58049	-5.67728	-2.24905
493	0	0	0	3	0.735222	0.0536375	-0.699112	-0.15006	0.0254022	-4.80191	-1.96195	-8.59777	-2.12926	-5.30826	-1.882	-2.01114	-2.69355	-2.75367	-4.22853	-2.90971	-2.51739	-2.84288	-3.73427	-4.10236	-2.12384	-2.00282	-2.9222	-2.72877	-4.98633	-2.97979	-5.7016	-3.45481	-4.73427	-7.44576	-3.17524	-5.08119	-5.18273	-3.97328	-2.9962	-5.8608	-2.35618	-5.96034	-7.06725	-1.76628	-3.59777	-1.21502	-0.97653	-7.01281	-4.57787
494	0	0	0	3	0.61892	0.0723649	-0.624394	-0.10108	0.00945978	-2.91096	-3.78264	-3.38303	-0.376583	-6.80671	-1.71762	-3.54137	-2.38303	-4.03142	-8.60026	-5.24037	-7.0153	-4.28799	-3.76906	-4.61841	-3.13647	-1.19995	-3.75896	-2.96026	-4.968	-2.57346	-7.33723	-2.89613	-5.52987	-1.32228	-1.02535	-2.16842	-2.71925	-5.44106	-3.14302	-4.57052	-5.39863	-6.25923	-6.60026	-1.18185	-2.60478	-3.37787	-1.60478	-0.870076	-4.03142
495	0	2	1	3	0.590108	-0.00177671	-0.576471	-0.287011	0.127971	-2.73309	-1.11262	-3.94193	-2.14867	-5.9495	-1.05634	-2.99188	-0.623023	-4.75117	-5.30019	-4.15741	-4.41607	-3.26197	-2.64437	-5.43189	-1.71361	-1.68488	-3.13998	-1.09677	1.96522	-1.76614	-5.99579	-3.48869	-4.33945	-4.68647	-1.78211	-5.44254	-3.84693	-3.43455	-3.21102	0.618116	1.03223	-1.77116	-3.88636	-1.92223	-2.56807	-7.39007	-1.7838	-5.69918	-3.65827
496	0	0	0	2	0.216903	0.44922	-0.420696	-0.0147419	-0.121441	-3.35317	-2.9214	-3.32146	-1.77786	-4.21276	-3.47695	-1.06104	-3.0274	-3.62392	-4.93813	-3.20695	-2.8116	-5.03767	-3.90017	-5.43903	-3.33406	-2.83604	-3.44244	-0.510527	-4.88155	-1.30354	-3.74489	-4.5159	-0.580112	-1.26157	-5.43903	-1.8439	-3.79626	-5.28431	-3.99703	-3.21276	-1.38805	-3.85407	-6.6751	-1.07816	-3.26911	-6.84502	-2.2676	-1.48396	0.379701
497	0	0	0	2	0.0871549	0.623818	-0.351068	0.223049	-0.273181	-4.12139	-3.1687	-2.72686	-2.06996	-4.79018	-3.15672	-0.87837	-2.13895	-3.50573	-5.98812	-3.26823	-4.03119	-5.07559	-2.58373	-5.37515	-3.47567	-3.0203	-3.33412	-1.72244	-2.60798	-0.368228	-5.26823	-4.82766	-1.55989	-0.557918	-4.49062	-1.89568	-3.41738	-5.21761	-4.37515	-4.9463	-1.70055	-4.68327	-6.07559	-1.75366	-3.1687	-6.49062	-3.49062	-4.9463	0.5853
498	0	0	0	3	0.73964	-0.0901321	-0.602209	-0.311693	0.162545	-3.51152	-2.18801	-4.94871	-0.669543	-4.48798	-2.74118	-2.61256	-2.36255	-4.01446	-4.99221	-3.17229	-3.47506	-2.83378	-3.50363	-2.40847	-2.67175	-1.23405	-2.46099	-2.35307	-3.59849	-2.0922	-5.36851	-3.62392	-6.74894	-5.19753	-0.843705	-1.86545	-3.93096	-4.32152	-3.77719	2.21306	0.31418	0.555474	-4.49839	-1.4208	-2.01633	-6.35899	-1.12159	-3.39503	-2.60974
499	0	0	0	3	0.775654	-0.132485	-0.562833	-0.33455	0.227083	-2.95911	-2.73557	-7.273	-1.23836	-4.195	-2.90118	-2.43917	-1.78471	-3.45046	-5.08537	-3.23347	-2.49067	-4.13307	-4.12702	-3.31708	-3.1824	-1.59222	-1.97125	-3.21411	-0.646346	-2.71728	-6.14525	-3.68359	-4.52009	-7.56846	-0.509727	-2.2797	-3.80872	-4.85796	-2.50041	-2.64203	2.27304	1.57944	-6.121	-1.66924	-3.15444	-2.98076	-1.2898	-6.89861	-1.4514
500	0	0	0	3	0.516351	0.328884	-0.77575	0.0642977	-0.308812	-4.35591	-2.44505	-6.06532	-1.04957	-5.36789	-2.4642	-3.1149	-2.18466	-1.37089	-5.78292	-3.10485	-2.58828	-3.68981	-3.91722	-4.0751	-2.73174	-1.93939	-2.98937	-1.72788	-3.82356	-2.07756	-6.51989	-3.63092	-5.75121	-0.805134	-5.39213	-2.76302	-3.98937	-5.04596	-2.57781	-3.63815	-3.23038	-5.72019	-5.84851	-1.67115	-3.25241	-6.95285	-1.58828	-2.38603	-2.02448
501	0	1	1	4	-0.113469	-0.0260744	0.371621	-0.437119	0.539208	-3.51188	-5.14688	-1.50846	-2.30479	-4.77491	-4.82835	-1.69596	-3.89806	-5.91241	-6.94156	-3.91241	-5.12164	-5.78809	-5.76185	-7.42699	-2.77327	-4.56192	-5.98641	-1.27434	-3.36645	-0.91693	-3.85583	-6.06442	-2.43733	-1.5605	-4.3566	-2.25935	-3.98262	-6.97131	-6.01711	-0.94894	-0.929649	-2.57899	-4.74249	-0.635545	-5.38635	-5.27087	-4.17257	-1.26165	0.35306
502	0	0	0	3	0.718319	0.0897479	-0.772773	-0.0586315	-0.128932	-2.73636	-1.95317	-7.88252	-2.14343	-4.02746	0.0443912	-3.01288	-1.39633	-2.84844	-7.88252	-5.94761	-6.44642	-2.26089	-3.36635	-4.13077	-4.46218	-0.557408	-2.78263	-4.27649	-4.24888	-3.13393	-7.26954	-2.88252	-4.30464	-5.06309	-0.553708	-4.46218	-4.85104	-3.23866	-2.38314	-4.76052	-3.94207	-6.44642	-7.112	-1.07895	-2.88517	-5.38502	-1.17313	-7.96998	-3.1498
503	0	0	0	3	0.479472	-0.0203121	-0.337911	-0.301993	0.285282	-3.22923	-3.72189	-4.74381	-1.59033	-4.27105	-4.04563	-1.55277	-3.80393	-5.6306	-6.27105	-4.53834	-4.60363	-5.77355	-4.93225	-5.01867	-2.27371	-2.93225	-3.89908	-1.83888	-2.43668	-1.24869	-5.00096	-5.27105	-5.05474	-3.45765	-0.563289	-3.57716	-3.5641	-6.22923	-4.51303	-3.66503	-1.57061	-5.33615	-5.14906	-1.16622	-4.45163	-3.67202	-3.09173	-3.6306	0.376193
504	0	0	0	2	0.328019	0.360672	-0.576375	0.137479	-0.243505	-3.36603	-3.00743	-3.31688	-1.33076	-3.85432	-3.80507	-2.20406	-3.16006	-4.72046	-4.83442	-2.43928	-2.49286	-5.11735	-3.79542	-4.95815	-4.40953	-2.04125	-3.59798	-1.44304	-5.81479	-2.2727	-4.8745	-3.8745	-2.49677	-0.653555	-4.53239	-3.16626	-3.68439	-5.56481	-3.85432	-4.46965	-3.72046	-5.66669	-5.59798	-1.23961	-3.54043	-7.11735	-2.29632	-1.38039	-2.77632
505	0	1	1	4	0.210564	-0.372677	0.192509	-0.616327	0.683649	-3.65651	-5.99781	-5.22998	-0.89211	-4.59993	-5.38708	-2.28989	-4.4259	-6.32462	-5.47934	-3.14117	-4.02735	-6.45237	-5.38708	-7.3999	-2.18489	-5.08832	-5.73153	-2.03859	-3.25306	-1.76743	-4.60735	-7.03733	-6.65267	-4.75605	-1.66616	-4.0125	-3.36806	-6.99781	-5.81494	-1.78835	-1.01929	-1.71841	-5.15198	-0.645017	-5.33689	-1.558	-4.03733	-3.5634	-1.73254
506	0	0	0	3	0.669724	0.0810084	-0.752605	-0.0903241	-0.0529652	-3.58287	-1.89689	-6.63123	-2.224	-5.95316	-1.86088	-2.3833	-1.37642	-3.82013	-4.98633	-3.00108	-3.42107	-2.33711	-3.48481	-3.6745	-3.88511	-1.43317	-2.64441	-1.80619	-2.4497	-2.71042	-6.3682	-4.35731	-4.44105	-5.04627	-1.72872	-2.6745	-4.858	-3.63451	-2.48778	-4.0772	-2.05724	-4.28847	-5.07274	-1.43818	-3.43531	-3.94907	-1.53071	-3.60202	-5.29365
507	1	0	0	3	0.773541	0.0514286	-0.747611	-0.125474	-0.082545	-3.26158	-2.30862	-7.22397	-1.96714	-3.30021	-1.57334	-1.83165	-2.20815	-4.44107	-5.12161	-2.50408	-3.10686	-3.52353	-3.81958	-4.31143	-2.62844	-2.59376	-2.65322	-2.00765	-4.01681	-3.32275	-4.91912	-3.33989	-6.40454	-7.22397	-3.56324	-4.42879	-5.18215	-4.16169	-2.65322	-4.20291	-2.88517	-1.79376	-6.66758	-1.37039	-3.00765	-4.06351	-1.92773	-5.24534	-0.56324
508	1	0	0	3	0.704682	0.117599	-0.757695	-0.12509	-0.154574	-3.6401	-1.79254	-7.28991	-1.62139	-4.91907	-1.77611	-3.36981	-2.63614	-3.98802	-5.51853	-3.25611	-4.15354	-3.59714	-4.22308	-2.88345	-2.82146	-1.58947	-2.56105	-3.0109	-2.71535	-1.72898	-6.53318	-3.54426	-6.41997	-6.34054	-4.73004	-4.78157	-4.03937	-3.92389	-1.48167	-4.75557	2.24865	-3.30869	-7.89996	-1.20318	-2.25763	-2.78595	-1.85097	-4.46139	-0.27291
509	0	2	1	4	-0.166483	-0.349436	0.542953	-0.540264	0.677215	-3.59485	-4.51159	-0.94131	-1.24884	-3.49151	-4.52514	-0.903224	-4.06323	-4.77732	-6.49817	-3.72168	-4.12377	-6.29886	-5.12377	-6.79363	-4.49817	-3.69847	-5.32232	-0.103311	-2.89551	0.217601	-1.48487	-6.79363	-1.35976	-0.256584	-3.86935	-2.88674	-2.7572	-6.4457	-6.00513	-0.225843	-0.246732	-1.91767	-2.98627	-0.624612	-5.29886	-5.1656	-4.34617	-0.579749	-2.99096
510	0	0	0	3	0.748764	-0.144682	-0.554286	-0.352317	0.250708	-2.90626	-3.00969	-4.54672	-1.65945	-4.43778	-2.17839	-1.4587	-2.43778	-3.37365	-3.50032	-2.44655	-1.85574	-3.43778	-3.8441	-4.94612	-2.98712	-2.00644	-3.59953	-1.34365	-4.61428	-2.16567	-4.3365	-3.68516	-6.16025	-5.63418	-2.62918	-4.29631	-4.75971	-4.5187	-4.1176	-1.75698	-2.37994	-1.44326	-6.48218	-0.705414	-3.62918	-3.53264	-2.05423	-5.44655	-2.26107
511	0	0	0	3	0.584442	-0.338872	-0.309292	-0.497047	0.493493	-2.52319	-3.83267	-1.65313	-1.11925	-1.76307	-3.4374	-3.37286	-2.6817	-5.52486	-6.0703	-3.82442	-3.37888	-4.39711	-4.34311	-5.30247	-4.73286	-2.36836	-3.80402	-3.31975	-3.40323	-1.43583	-6.15047	-4.08993	-5.87036	-3.7879	-1.21232	-3.87036	-2.96687	-5.29107	-4.02236	-1.04913	-0.695727	-2.84721	-4.67242	-1.92992	-4.02708	-3.13255	-2.22854	-2.08869	-4.13509
512	0	0	0	3	0.731573	0.0208884	-0.700552	-0.161585	0.0561345	-3.26749	-2.32118	-6.72035	-2.4239	-4.74766	-2.94952	-2.88241	-2.09977	-5.47243	-5.93376	-2.64996	-2.76151	-4.0765	-3.33147	-4.14141	-1.68803	-1.14519	-2.61811	-1.80986	-3.97619	-2.19053	-6.08808	-3.21256	-5.11154	-6.72035	-3.20308	-3.96547	-4.64996	-5.66724	-2.82796	-3.01161	-0.636076	-3.03666	-5.99789	-1.41657	-3.53449	-3.46863	-1.24624	-5.53449	-3.39842
513	0	0	0	3	0.736471	0.0472989	-0.636014	-0.166291	0.092533	-5.55549	-2.87741	-5.55549	-2.05724	-3.66796	-1.60129	-1.29999	-2.03192	-3.07006	-5.87741	-2.68759	-2.29245	-2.13595	-2.62949	-3.59201	-1.02567	-0.212079	-2.17698	-2.81133	-3.97052	-3.14949	-4.87741	-2.10923	-4.70749	-6.07006	-2.30756	-4.62949	-4.70749	-4.35385	-2.74813	-4.97052	0.626411	0.971208	-5.07006	-2.61063	-2.6486	-2.41798	-3.66796	-5.41798	-2.81133
514	0	1	1	3	0.747419	-0.13431	-0.648499	-0.260216	0.10108	-3.20356	-1.65659	-6.01754	-2.25578	-3.8528	-2.22691	-2.54757	-2.51026	-3.90565	-5.2713	-3.01754	-4.0351	-3.45999	-4.07692	-4.41715	-3.47589	-1.8386	-2.79681	-1.89894	-3.58804	-3.32788	-5.23027	-3.55811	-6.041	-6.11376	-2.72144	-4.19038	-4.64981	-4.11376	-2.9466	-1.54233	-0.488932	-2.82199	-6.61419	-1.33875	-3.37183	-4.17732	-2.02776	-5.46395	-1.90565
515	0	0	0	3	0.751645	-0.0641056	-0.586555	-0.293541	0.109628	-3.31467	-1.03147	-7.38315	-1.47839	-5.26029	-2.14368	-2.71387	-1.92956	-3.80891	-6.68517	-4.11678	-4.38315	-2.29474	-3.84709	-4.47412	-2.02481	-1.54745	-2.09528	-2.3099	-3.63421	-2.70758	-3.9208	-3.53738	-6.78754	-6.32041	-3.38114	-3.95614	-4.25295	-4.09364	-3.50431	-0.708836	0.124296	-0.130796	-7.41557	-1.01818	-2.10516	-3.98626	-1.15561	-5.04845	-0.7243
516	0	0	0	3	0.773253	-0.146603	-0.554862	-0.41407	0.27078	-1.80847	-2.1508	-5.24046	-1.89334	-4.11867	-2.97028	-2.24514	-2.6357	-5.20356	-5.03202	-3.02879	-2.34709	-3.46441	-3.59691	-4.50649	-1.96873	-1.56321	-3.69081	-2.04502	-3.35314	-1.54578	-5.7995	-3.26877	-5.61375	-8.18906	-2.16758	-3.69081	-4.25927	-4.48419	-3.67305	-0.920031	-1.77155	-1.46933	-6.68317	-1.35062	-3.17471	-2.10926	-1.8203	-6.06474	-2.18726
517	0	0	0	2	0.115294	0.586074	-0.541897	0.32389	-0.464778	-3.15639	-1.88229	-1.67647	-1.02562	-5.6389	-1.70893	-1.1455	-1.96101	-4.31698	-4.71658	-2.73668	-3.78897	-2.69073	-4.05007	-2.13469	-4.41319	-2.97839	-2.60868	-1.42318	-6.15016	-0.949696	-6.05394	-4.17947	2.6468	-1.35052	-5.20078	-1.3541	-4.33101	-4.2094	-3.95286	-7.83821	-5.03851	-4.42318	-2.58048	-1.45867	-2.83654	-7.54871	-1.57421	-1.37454	0.483214
518	0	0	0	3	0.537191	-0.0701561	-0.347035	-0.349532	0.304106	-3.86928	-3.58525	-5.71728	-1.90478	-4.56889	-3.95175	-2.16679	-3.55808	-4.49489	-6.06958	-3.12433	-4.405	-4.89625	-4.11638	-5.19791	-2.86928	-4.09279	-3.93069	-1.26772	-3.02798	-1.99664	-5.66998	-5.05432	-5.08501	-6.41472	-2.4643	-4.14844	-4.14036	-5.89625	-4.37624	-3.6018	0.736675	-3.79128	-6.62417	-0.981218	-4.56889	-3.77242	-2.61855	-3.90993	1.44242
519	0	0	0	3	0.760864	0.0211765	-0.69114	-0.20048	0.077455	-3.60145	-1.55795	-6.4937	-2.12658	-4.96824	-1.0573	-2.02832	-1.83939	-3.7899	-5.95313	-2.44006	-3.50467	-3.35818	-2.59851	-3.77654	-2.4801	-1.8781	-2.97585	-1.37193	-4.38835	-2.64327	-6.40881	-3.16305	-4.53809	-7.36817	-2.14792	-3.67391	-5.04624	-4.13721	-2.68634	-2.15439	1.45979	2.05062	-5.32864	-1.81017	-2.5752	-3.92338	-1.36817	-2.97967	-4.16305
520	0	0	0	3	0.832701	-0.027419	-0.685954	-0.211044	0.103385	-3.44326	-2.58779	-8.24027	-2.37981	-4.52878	-2.30246	-1.77757	-2.83769	-1.88978	-4.96229	-3.5343	-3.1785	-2.65531	-3.88978	-4.46417	-2.02693	-2.18716	-2.29542	-2.56785	-4.41246	-2.01146	-4.21347	-3.34303	-6.5622	-6.70422	-2.18282	-4.21347	-4.28608	-5.5622	-3.32858	-4.16988	-0.262994	-4.46417	-7.24027	-1.49074	-3.59066	-3.18716	-1.95118	-7.75485	-4.8757
521	0	0	0	2	0.176567	0.350108	-0.357407	-0.0916687	0.0727491	-4.3554	-3.06931	-6.6455	-1.32291	-5.74036	-2.8589	-1.46541	-2.90526	-5.50799	-6.2174	-3.64222	-3.91511	-4.36616	-4.65207	-6.03454	-2.78661	-3.58137	-4.19804	-2.87611	-3.85321	-1.62031	-6.06931	-5.7975	-2.11852	-1.09987	-4.53204	-2.75975	-4.7195	-5.95112	-5.02598	-5.96743	-1.94506	-3.74738	-5.7975	-1.16947	-4.50799	-7.2174	-2.81583	-1.27014	-3.08478
522	0	0	0	2	-0.0434574	0.359136	-0.0642977	-0.142569	0.115006	-4.41758	-3.34719	-1.74273	-1.98844	-5.84642	-2.646	-1.82919	-2.81215	-5.29893	-7.22493	-4.07113	-6.15454	-4.87444	-4.18931	-5.9619	-3.97701	-4.13747	-4.17182	-1.49158	-2.61022	-1.49158	-5.63997	-5.26146	-1.04105	-0.965661	-5.68888	-2.22493	-4.17182	-6.22493	-5.84642	-2.9544	-1.7492	-3.32769	-4.56958	-1.85686	-4.33741	-5.79197	-3.27074	-0.691994	0.779567
523	0	0	0	3	0.714382	-0.0353902	-0.686242	-0.169556	0.0567107	-3.04885	-2.56302	-8.1278	-2.26485	-4.22734	-1.97332	-3.45537	-1.40579	-3.91057	-6.05741	-4.16433	-3.72408	-3.09511	-3.69707	-3.50526	-2.96457	-0.601627	-1.98552	-1.74987	-3.74467	-2.29154	-6.78676	-3.51309	-5.4801	-7.67714	-2.75276	-4.74007	-4.66837	-4.27314	-2.66946	-1.50575	0.148635	1.98898	-7.17671	-1.75218	-3.49359	-2.87608	-0.61552	-5.41264	-2.58761
524	0	1	1	3	0.74569	0.0754382	-0.67443	-0.228908	0.080048	-3.59941	-2.49705	-4.19502	-0.656208	-4.62079	-1.36045	-2.08696	-1.58621	-2.97263	-4.19502	-2.68688	-1.01268	-3.46771	-2.94541	-4.00037	-2.47742	-1.89571	-1.8763	-1.83201	-3.64248	-2.04302	-4.87952	-3.01445	-3.56793	-4.34703	-1.64248	-3.54732	-3.89246	-4.38309	-2.76206	-2.34703	-2.3075	-0.913736	-5.98644	-1.39455	-2.57835	-2.0074	-0.766522	-3.84139	-1.07401
525	0	0	0	3	0.490132	0.251381	-0.501369	-0.247059	0.0278031	-4.24007	-3.26973	-6.41841	-2.26759	-5.07388	-3.66352	-2.33766	-2.76396	-2.06271	-5.01529	-2.97984	-3.22547	-3.29347	-3.48394	-6.09648	-2.04612	-3.47405	-4.17449	-2.39138	-4.27832	-0.753823	-5.08138	-4.58419	-4.78982	-6.80836	-5.46667	-3.59488	-2.62331	-4.68906	-3.34216	-2.76547	1.65326	0.609931	-6.88498	-1.72016	-3.65511	-5.91145	-1.86221	-4.67199	0.652204
526	0	0	0	3	0.727443	-0.121633	-0.566963	-0.341465	0.180024	-3.53544	-3.16553	-5.80266	-1.8463	-3.38972	-2.19963	-2.16958	-2.51296	-3.76949	-4.13616	-2.06527	-1.03109	-3.33714	-4.01947	-5.39603	-3.46405	-2.09321	-3.03663	-1.76438	-4.36474	-2.79429	-4.8626	-4.44102	-5.37094	-7.14146	-3.17364	-3.57429	-5.68976	-4.26892	-2.91604	-0.112253	-2.16823	-0.206901	-6.32203	-1.21142	-3.58146	-1.77052	-1.18248	-5.26314	-3.02435
527	0	0	0	3	0.7309	0.0787035	-0.720816	-0.0901321	-0.0153181	-3.56624	-1.82576	-7.04932	-1.29079	-4.25136	-1.89404	-1.824	-1.69657	-0.246655	-4.30908	-2.66326	-1.1512	-3.54297	-3.26082	-3.01289	-2.11858	-0.56477	-2.23729	-0.905124	-5.08249	-2.48084	-5.06581	-2.75053	-4.52007	-6.65077	-2.51157	-3.97737	-5.44266	-4.98519	-2.59287	-3.77404	-2.96186	-0.479463	-6.04932	-1.24079	-2.77743	-4.25136	-1.20497	-6.86489	-3.18682
528	0	0	0	2	-0.151789	0.59491	-0.307563	0.329652	-0.3406	-3.94971	-2.83481	-0.974686	-2.22702	-6.43364	-2.17366	-0.362257	-2.81255	-4.78728	-6.00301	-4.59965	-6.22024	-5.05031	-4.06239	-5.5198	-5.18461	-3.49777	-4.03834	-0.984224	-1.32179	-1.7188	-6.23839	-3.92011	-1.67489	-1.30376	-6.27538	-0.740862	-4.3376	-6.00301	-4.56489	-6.29424	-5.47608	-6.4547	-3.19565	-1.05031	-4.5938	-7.22024	-2.53795	-0.296911	1.09344
529	1	1	1	3	0.736182	0.0583433	-0.672509	-0.218247	0.0144538	-2.502	-2.15852	-6.92568	-1.72727	-6.0818	-2.83388	-2.85353	-2.90047	-3.97747	-6.78482	-3.48657	-4.74348	-4.0818	-4.145	-4.21673	-1.09085	-1.65362	-2.80382	-1.48147	-3.67581	-2.03491	-6.04116	-3.70726	-5.56723	-4.76814	-1.97627	-3.85353	-3.81877	-5.51065	-3.93496	-3.84914	-1.26784	-6.53866	-4.71124	-2.01879	-3.54575	-5.68752	-2.35622	-4.75166	-0.292223
530	0	0	0	2	0.305546	0.520864	-0.611717	0.251669	-0.333878	-3.91794	-1.25904	-2.43042	-1.35145	-6.58213	-2.37394	-0.836757	-1.46219	-4.4019	-6.38658	-4.4019	-4.27894	-3.27189	-3.61152	-3.81182	-2.30871	-1.89971	-2.15479	-3.76154	-8.53633	-1.43501	-7.3664	-3.8639	-3.70978	-1.44423	-5.93642	-1.37142	-4.20541	-4.64759	-3.29554	-8.0769	-6.89247	-2.30032	-2.5293	-1.41286	-2.04648	-8.3664	-1.37017	-3.23255	-1.96742
531	0	0	0	3	0.675966	-0.162929	-0.447299	-0.439616	0.286339	-3.5726	-3.05423	-5.06089	-1.37491	-4.02136	-3.12928	-2.62595	-3.48486	-3.69166	-5.35635	-2.37907	-3.22332	-4.36457	-4.38951	-5.38951	-3.83278	-3.03442	-3.44946	-1.72567	-3.85578	-2.96715	-5.54899	-3.58216	-5.18642	-6.9578	-1.84855	-3.80455	-4.98289	-5.72831	-3.51657	1.01573	1.44338	-0.594191	-6.64585	-1.07263	-3.9956	-3.06423	-2.61856	-4.69684	-0.168769
532	0	0	0	3	0.702185	-0.0337575	-0.599712	-0.291236	0.0591116	-2.75547	-1.67946	-6.13366	-1.58817	-5.48457	-1.46768	-2.89961	-2.18264	-4.0462	-6.10124	-3.74447	-5.03085	-2.03276	-3.78896	-4.01189	-1.32514	-1.57768	-2.37756	-2.05977	-3.14601	-1.61796	-6.34517	-4.37878	-5.86517	-7.83821	-2.66088	-5.0462	-4.23995	-3.20939	-3.32163	1.0556	2.53296	-2.39834	-6.36428	-0.735114	-2.40204	-3.94924	-1.92865	-5.61581	1.49553
533	0	0	0	3	0.785738	-0.175702	-0.536807	-0.345978	0.210276	-2.96469	-1.7323	-6.32544	-0.902226	-4.32544	-3.17384	-3.94566	-2.12131	-2.40766	-7.26131	-3.83067	-3.61996	-2.92689	-3.72417	-3.94566	-3.75145	-1.65301	-3.74595	-3.38399	-4.87798	-1.55725	-4.54646	-3.86601	-6.92689	-6.26131	-1.14282	-3.21122	-2.77364	-4.21501	-2.61745	2.6508	-1.17292	-1.56812	-5.34193	-2.07578	-2.42512	-0.413092	-1.95991	-6.26131	-3.60496
534	0	1	1	3	0.682785	0.117503	-0.658487	-0.187419	-0.00187275	-3.04367	-1.93655	-6.6004	-2.14708	-5.89738	-1.82576	-3.30215	-1.61833	-3.13184	-6.47207	-3.9392	-4.77873	-3.28857	-1.81356	-3.71832	-3.31585	-1.17101	-3.76927	-2.58787	-5.1563	-0.739526	-5.98227	-3.50702	-4.9392	-5.4417	-2.09592	-3.85174	-3.07538	-4.23876	-3.39004	-2.29874	-1.02455	-3.77873	-4.86679	-1.71491	-3.36845	-1.41656	-1.39185	-6.16868	-0.660886
535	0	0	0	4	0.483313	-0.243409	-0.181657	-0.582905	0.506459	-3.93569	-3.73127	-3.71379	-1.64796	-3.41169	-4.18595	-2.24438	-3.9189	-4.42586	-5.02993	-2.49263	-2.19603	-4.40232	-4.99431	-6.46433	-2.9803	-3.12882	-4.5705	-1.80342	-4.3384	-2.67379	-3.54708	-5.42586	-5.3609	-4.87937	-2.95611	-3.82204	-4.61309	-6.00136	-4.96643	-1.30637	-0.112977	-1.56919	-5.32506	-1.2016	-4.73715	-4.58632	-3.02633	-4.32506	-0.24726
536	1	0	0	3	0.777191	-0.104538	-0.641585	-0.2412	0.127971	-3.21988	-1.86553	-6.01635	-1.87626	-2.53296	-2.32764	-2.97426	-2.19014	-3.14016	-5.11453	-3.11962	-3.90673	-3.41253	-3.4441	-3.55692	-3.45692	-1.32911	-3.30428	-2.89359	-4.24191	-2.20358	-6.26428	-3.35139	-5.43139	-6.74072	-1.86982	-3.30428	-3.84643	-4.14534	-2.80895	-2.58832	-1.09686	-2.55347	-6.09435	-0.864466	-2.71738	-3.68685	-1.01873	-7.67932	-2.98815
537	0	1	1	3	0.680672	-0.0389436	-0.523265	-0.353565	0.16898	-4.122	-1.99059	-5.43651	-1.7475	-5.04949	-2.11829	-2.61339	-1.88586	-5.13695	-7.26248	-3.33821	-3.82709	-2.9275	-3.0637	-3.72191	-3.2381	-1.2707	-2.92101	-1.49791	-4.04949	-1.20228	-6.02147	-3.51246	-5.23006	-5.51246	-0.591342	-4.61339	-3.52224	-5.13695	-3.00081	2.65435	2.10483	-1.35997	-6.81502	-1.47398	-3.99399	-0.511241	-1.391	-4.59263	0.579584
538	0	0	0	3	0.698535	-0.0170468	-0.518944	-0.326387	0.143145	-3.11271	-1.99976	-5.76479	-1.62768	-5.03816	-2.60828	-3.01245	-2.84422	-4.86249	-5.22637	-3.5314	-3.38892	-3.28366	-3.28674	-4.98718	-2.74136	-2.08029	-3.14309	-1.75196	-3.42579	-0.669266	-6.37575	-3.82619	-5.45667	-6.13474	-1.2999	-2.00355	-3.49533	-5.01755	-3.28366	-0.0388138	3.34756	-1.87634	-4.76479	-1.42155	-3.52775	-3.76909	-2.16134	-5.51325	0.722286
539	0	0	0	3	0.720624	-0.0353902	-0.567923	-0.310732	0.117311	-3.22133	-1.57039	-6.55263	-1.65624	-4.92645	-2.48374	-3.01011	-1.96898	-4.70987	-6.09892	-4.0932	-4.16931	-2.60046	-3.75878	-4.82827	-2.5546	-0.75935	-2.96245	-3.21511	-2.99671	-1.82235	-6.49123	-3.14251	-4.90627	-6.71864	-1.12783	-5.24331	-4.19968	-5.36195	-1.7747	1.2422	0.462235	-1.99538	-7.75427	-1.93665	-3.24015	-4.85703	-1.73858	-7.43234	0.115171
540	1	0	0	3	0.64533	-0.085042	-0.507515	-0.366723	0.260696	-3.95149	-1.5326	-6.21298	-1.84196	-4.97482	-2.6655	-3.21761	-1.91155	-4.7435	-6.45399	-3.90593	-4.06376	-3.62802	-3.1855	-4.05544	-1.88184	-1.42692	-2.74684	-1.44446	-2.88736	-1.12661	-6.28893	-3.10607	-5.07212	-6.5915	-2.04924	-4.6655	-2.98269	-5.17646	-3.25521	1.47782	1.94417	-1.94188	-5.82596	0.518771	-3.83305	-0.162437	-1.79103	-5.61574	-1.01356
541	0	0	0	3	0.593661	-0.323121	-0.303529	-0.422809	0.458824	-4.0308	-4.29384	-4.19353	-1.55918	-3.78389	-3.94674	-1.7758	-3.30542	-5.01169	-5.30542	-2.97885	-1.67842	-5.5317	-5.08969	-5.28234	-4.83335	-3.31711	-4.30542	-1.4799	-3.07474	-2.74787	-3.80841	-4.95584	-5.37698	-8.08969	-2.37392	-4.12007	-6.13034	-6.35273	-3.61576	-1.01764	-0.00400092	0.26688	-5.40164	-1.12776	-4.54537	-3.12007	-3.40787	-4.23725	-3.37088
542	0	0	0	3	0.71563	0.0664106	-0.68557	-0.0979112	-0.0715966	-1.66308	-2.42377	-7.16683	-0.982716	-3.84491	-2.24212	-2.07937	-1.53476	-4.90993	-3.41104	-3.71186	-2.3744	-3.22452	-3.23249	-4.06648	-2.2575	-1.46546	-1.93443	-1.59878	-3.83516	-1.10916	-4.36648	-3.39484	-6.59005	-5.15466	-5.24858	-2.78621	-3.95672	-4.12764	-1.75486	-6.03825	-0.43707	-1.01022	-6.25506	-1.24817	-1.28461	-3.02434	-0.602912	-6.85965	-3.79918
543	0	0	0	3	0.813397	-0.0968547	-0.608163	-0.300552	0.188764	-3.15986	-3.25533	-4.76122	-1.30704	-3.3638	-3.32673	-1.77884	-3.14096	-3.62371	-4.32978	-1.81904	-0.926447	-3.61251	-3.48791	-4.52593	-3.07032	-3.0375	-3.42452	-1.86702	-5.49818	-2.52243	-4.94564	-4.21243	-6.14634	-7.8905	-2.17351	-2.92011	-4.89954	-5.39225	-3.55065	-4.06268	-1.76122	-2.75505	-6.14634	-0.89332	-3.52243	-1.86149	-1.77052	-6.35445	-2.78407
544	0	0	0	2	-0.0739016	0.442689	-0.232173	0.208067	-0.230636	-3.13717	-3.85571	0.15735	-1.97782	-4.2353	-3.35575	-1.65853	-3.0361	-5.49554	-6.75188	-3.55986	-3.72704	-4.78225	-4.82377	-5.12739	-5.16691	-2.57973	-3.92745	-2.01641	-4.91057	-0.676249	-4.93312	-4.66441	0.0363889	0.313016	-5.44607	-1.11123	-4.10802	-5.61802	-5.24938	-6.30709	-4.16025	-5.51241	-3.70263	-1.18794	-4.46237	-7.33684	-2.21272	-0.842317	-0.44911
545	0	0	0	3	0.600768	-0.0942617	-0.389004	-0.417239	0.269628	-3.69551	-3.03955	-3.35065	-1.87659	-3.51847	-3.59227	-2.07114	-3.52606	-2.71491	-5.28476	-2.35572	-2.39168	-4.37102	-4.60027	-4.52226	-2.7998	-2.67427	-2.81367	-1.60027	-3.68273	-2.01932	-5.22175	-5.43391	-5.55296	-3.02066	-3.47741	-2.98883	-4.69124	-5.8633	-3.91221	-0.821239	-0.239979	-0.0169737	-4.31076	-1.60027	-4.10343	-6.23414	-2.38303	-3.73897	0.393962
546	0	0	0	3	0.754142	-0.117023	-0.571188	-0.402929	0.25455	-3.30013	-2.05942	-6.34643	-1.05141	-5.41056	-1.9641	-2.79496	-2.62523	-4.32052	-6.28503	-3.81109	-4.59697	-3.22373	-3.20702	-4.12403	-2.3052	-1.3748	-2.9651	-1.78341	-3.80031	-1.32889	-6.04556	-3.35429	-4.60946	-6.3052	-0.357906	-4.71348	-4.06693	-4.81833	-3.25773	0.722157	1.63937	-1.72448	-4.6476	-1.1546	-3.36219	-2.16955	-1.55635	-4.98735	-2.06156
547	0	1	1	3	0.784586	-0.0509484	-0.669148	-0.121825	0.0386555	-3.05182	-1.35146	-9.47494	-1.82165	-4.87131	-2.23058	-2.66036	-1.39946	-2.96417	-5.01551	-4.09556	-4.05077	-3.59996	-3.61385	-4.30251	-3.1119	-1.42577	-3.42101	-3.6468	-4.93191	-3.41559	-4.66758	-3.34308	-6.80251	-7.22701	-3.13175	-4.17344	-5.5923	-4.55906	-2.99516	-5.99921	-2.99819	-2.28697	-7.20815	-1.33347	-2.47847	-2.67809	-1.44152	-7.5442	-5.67404
548	0	0	0	3	0.742233	0.141801	-0.690084	-0.161969	-0.0647779	-2.3917	-1.15795	-7.1974	-1.65374	-6.47917	-2.1113	-2.61632	-1.47299	-2.42027	-6.597	-4.66778	-4.81174	-2.30767	-3.56288	-3.25375	-1.21201	-1.42708	-1.72114	-2.57984	-3.47917	-0.306102	-6.29361	-4.18005	-3.97168	-7.75927	-1.54611	-4.3187	-3.03785	-3.3801	-1.87082	-3.52224	1.14647	-4.06413	-6.62803	-1.24095	-2.10856	-3.38341	-1.57228	-7.29361	0.496316
549	0	0	0	3	0.457095	0.232365	-0.707467	0.217191	-0.288259	-3.22008	-2.72762	-4.84961	-1.63238	-4.64429	-1.28101	-1.83589	-1.19224	-4.51754	-4.68157	-2.81192	-0.119132	-2.91915	-2.57952	-3.71984	-7.73544	-1.72373	-2.50746	-2.13618	-3.7914	-3.07909	-6.45165	-3.49082	-2.46459	-8.45165	-5.38864	-4.35211	-7.35211	-3.96898	-2.40102	-8.08908	-6.67404	-1.83904	-6.21461	-0.904203	-2.66842	-6.90145	-1.17287	-7.21461	-6.86669
550	0	1	1	3	0.801585	-0.00216086	-0.676351	-0.211717	0.0216567	-2.87858	-2.0456	-7.7256	-0.75869	-5.02787	-2.11665	-2.68441	-2.26537	-3.57933	-4.9334	-3.50761	-2.27097	-3.91824	-3.47767	-4.83998	-3.07192	-1.64488	-2.53722	-2.43031	-3.91573	-1.49584	-3.93595	-3.46844	-5.92328	-6.00634	-1.86338	-3.20663	-3.98775	-4.16429	-2.64021	-2.85554	1.94104	0.99099	-7.10587	-1.67429	-2.63607	-6.28874	-2.24237	-5.65689	-2.8047
551	0	0	0	3	0.747131	-0.165906	-0.548331	-0.269436	0.0977191	-2.51328	-1.74775	-2.9011	-1.74775	-3.51328	-2.59272	-2.43799	-2.20377	-3.88768	-7.18313	-3.57647	-4.6202	-3.40416	-3.54453	-3.82239	-6.64256	-0.921465	-2.79082	-1.17292	-2.88101	-1.53666	-6.119	-2.70593	-5.59817	-4.78458	-1.02602	-4.88768	-3.53404	-4.39464	-2.96308	-2.63134	1.15712	-1.80021	-5.18313	-1.66815	-3.39464	-2.17496	-2.20377	-4.94212	-0.600905
552	0	0	0	3	0.702377	-0.00360144	-0.621993	-0.238511	0.0398079	-3.41969	-1.87214	-5.69342	-1.65465	-4.64777	-1.90086	-2.97095	-1.63102	-3.39434	-6.43038	-3.44983	-3.69858	-2.13095	-2.8685	-3.35713	-2.58549	-2.28645	-2.64528	-2.75258	-4.55591	-1.98271	-5.3149	-3.25284	-5.8685	-5.78928	-2.21444	-3.20431	-3.55124	-4.43038	-1.27243	1.10434	0.572836	-0.629173	-6.00252	-1.37717	-2.34393	-5.17884	-1.11491	-6.05451	0.196719
553	0	0	0	3	0.697671	-0.155822	-0.458343	-0.4206	0.29988	-2.49137	-2.63667	-4.29011	-1.88781	-4.50875	-2.80361	-2.58275	-2.94138	-5.05489	-5.72532	-4.42386	-4.90929	-4.52634	-4.25302	-4.62714	-1.93991	-2.8225	-2.96818	-1.76003	-3.39529	-1.4849	-3.11352	-4.26774	-5.62714	-4.86384	-1.79692	-5.51752	-3.17117	-5.66562	-3.43628	2.22789	2.5091	-2.85548	-5.12018	-1.33301	-3.82522	-1.26405	-3.04852	-3.29387	-1.11602
554	0	0	0	3	0.713133	0.0328932	-0.675006	-0.209604	0.0894598	-3.96174	-2.40663	-5.42319	-1.95972	-4.37946	-1.93776	-2.3957	-1.51629	-2.98612	-4.93776	-2.20476	-1.67902	-3.40116	-2.55986	-3.72445	-3.14635	-1.21433	-2.92199	-2.08142	-5.03616	-3.16478	-6.088	-2.72445	-4.18817	-7.27563	-2.28821	-4.17877	-5.29581	-4.90639	-2.80531	-1.3009	-1.3528	-3.07923	-5.92199	-0.997437	-3.04041	-2.74165	-0.810742	-5.61266	-2.86059
555	0	0	0	3	0.648307	-0.11952	-0.445378	-0.456903	0.302473	-3.84882	-3.74551	-4.68803	-1.82539	-4.86148	-3.26596	-2.53321	-3.59791	-4.93983	-6.10306	-3.74258	-4.64363	-4.14887	-4.79928	-5.83005	-2.28608	-3.21838	-3.77514	-2.14887	-3.90667	-1.50129	-5.62194	-4.97378	-6.19617	-4.31299	-2.34929	-4.17627	-4.39801	-5.58999	-4.5536	-1.5131	1.18734	-1.87987	-5.93314	-1.22859	-4.29142	-1.95841	-2.15275	-4.3393	-0.116274
556	0	2	1	2						-3.49817	-4.60489		-1.89558	-5.31737	-2.49021	-1.49866	-3.95811	-6.81651				-4.56802	-4.23315	-7.64452	-4.27564	-4.85252	-5.39175	-2.44717	-2.28212	-0.316788	-5.74657	-6.42461	-1.94679	-0.00217889	-4.65819	-1.77485	-3.74193	-5.8398	-5.84598	-4.28108	-3.78104	-2.3857	-4.35469	-1.18861	-5.34101	-6.7263	-4.26636	0.525782	1.49876
557	1	2	1	1						-3.25902	-3.99705		-0.179467	-1.85064	-1.94095	-1.11766	-1.68708	-5.31243				-3.63411	-2.26541	-4.16518	-5.01045	-1.98868	-3.09385	0.264568	-4.7475	-0.130962	2.7557	-4.04802	-1.40519	1.45274	-4.14184	-0.484641	-2.45116	-4.28802	-3.5562	-3.42854	-2.95331	-2.86862	-2.42621	0.21394	-3.31868	-5.05656	-1.94753	0.796346	-0.282989
558	1	2	1	1						-3.32521	-2.80438		-0.359494	-1.48932	-1.65557	-1.02257	-1.9374	-5.63461				-2.45902	-2.99732	-4.06551	-3.72	-1.33324	-2.7841	-1.52481	-5.25376	0.193723	1.67137	-4.43614	-6.54322	1.4333	-4.25611	-1.77705	-1.09253	-3.92042	-3.40372	-3.68188	-3.73173	-3.39717	-2.47369	-0.0918707	-3.05239	-6.10736	-1.32815	1.78084	2.1855
559	1	2	1	1						-3.31371	-3.901		0.0652707	-0.872406	-3.41722	-2.45647	-2.35315	-6.53292				-3.95482	-4.2213	-5.24854	-2.22241	-3.66338	-4.30684	0.216232	-5.55792	0.439137	3.55008	-5.4381	-6.2888	1.25467	-5.05131	-0.612601	-2.16135	-4.0602	-4.30085	-4.82341	-5.83347	-5.04186	-1.42817	0.0457724	-3.73146	-3.70723	-3.07898	0.869844	-0.0599591
560	1	1	1	0						-2.23803	-4.68145		-0.385532	-0.438799	-2.74884	-1.99613	-2.59138	-6.20599				-4.29954	-3.73339	-4.86188	-5.19377	-3.05412	-4.04334	-0.00794671	-3.73379	-0.478764	2.70885	-4.44754	-5.83775	0.854207	-4.49026	-1.09692	-2.76116	-4.78088	-3.64191	-2.86601	-3.31665	-2.89182	-1.98277	-0.219565	-3.63599	-4.80873	-4.50749	-0.115015	0.607505
561	1	2	1	0						-3.50109	-5.36209		-0.397182	-3.48286	-4.77126	-2.02	-3.83596	-6.12198				-5.0679	-4.96884	-6.14114	-4.46619	-4.38982	-5.41818	-1.68415	-3.75803	-1.10844	-0.130721	-6.46419	-5.77019	-0.194048	-4.0071	-2.27316	-3.97418	-6.71306	-5.84514	-3.93572	-3.97167	-3.97425	-2.49001	-1.21586	-5.48549	-6.52003	-4.58222	-0.605476	0.38527
562	1	2	1	0						-3.0069	-5.25573		0.35237	-2.01257	-4.32037	-2.16918	-3.9223	-6.86134				-4.85742	-4.78508	-5.79265	-2.84694	-4.26924	-5.25964	-1.79856	-3.3831	0.112994	-0.338731	-6.23166	-4.26018	0.452933	-4.51005	-0.85796	-2.92796	-5.52871	-5.52199	-0.95396	-1.1703	-1.02322	-1.29833	-0.935148	-5.10264	-3.89237	-4.35651	0.682794	-0.747735
563	1	2	1	1						-3.02994	-3.32906		0.557791	-1.68616	-2.02776	0.0600727	-2.26468	-5.75341				-2.88154	-3.10801	-3.38318	-5.87685	-1.95607	-3.02195	-0.149302	-2.88889	-0.229928	2.42948	-3.95595	-5.35914	0.732835	-3.49879	-1.06043	-3.42137	-3.43477	-3.48528	-1.90574	-2.70063	-1.62452	-1.74244	-0.351524	-2.57766	-5.70741	-2.03171	1.78013	0.298865
564	1	2	1	1						-2.8289	-4.62038		-0.525573	-2.70012	-3.91517	-0.499517	-3.61356	-6.61968				-4.69068	-4.66833	-4.95961	-5.74433	-2.86051	-4.49509	-0.746177	-5.06071	-0.0180136	2.61734	-5.58709	-6.52673	1.49883	-5.29122	0.0243306	-3.56052	-5.27909	-4.94387	-5.67333	-6.05651	-5.83274	-1.40283	-0.80562	-4.30553	-6.39277	-3.4149	2.03569	1.09522
565	1	2	1	1						-3.09562	-2.68254		-1.02338	-2.92048	-2.24114	-1.60668	-1.72663	-6.85853				-2.50557	-2.99216	-3.96836	-5.90285	-2.60622	-3.03141	0.805271	-5.02824	-0.93597	1.06286	-4.19111	-3.58079	0.639097	-5.49905	-0.785857	-2.62797	-3.29573	-3.30958	-4.49935	-4.36327	-4.38811	-0.555572	-0.00712065	-2.43205	-6.32529	-1.38384	1.41474	1.27647
566	1	2	1	1						-3.29434	-3.25753		0.981008	-1.77933	-2.21153	-2.1172	-2.57326	-4.95392				-3.25727	-2.55043	-4.89029	-2.48104	-2.1938	-2.56932	-1.20885	-3.68413	0.310178	0.475176	-4.9525	-3.39833	1.83927	-3.8622	-2.68271	-2.58698	-4.70148	-4.25842	-0.941646	-1.41984	-1.05254	-0.408706	-0.257989	-3.42967	-4.10998	-1.97496	0.821335	2.34313
567	1	2	1	0						-2.4134	-4.26582		-0.749871	-1.6663	-4.30917	-1.85466	-3.31582	-6.39485				-4.39454	-4.76383	-5.11303	-3.18451	-2.59013	-3.8351	-1.37394	-3.73526	-0.14205	1.98447	-5.68128	-2.82228	1.50535	-3.92106	-1.20256	-2.79425	-5.41787	-4.75664	-2.01018	-2.0971	-1.29934	-0.613613	-0.315388	-4.28517	-5.13319	-3.05875	1.67748	1.43647
568	1	2	1	0						-3.08506	-3.65163		1.51387	-1.53296	-3.98778	-0.746924	-3.42548	-6.34172				-4.63019	-4.01909	-5.57856	-4.29824	-2.43161	-3.98416	-1.04658	-4.52979	0.0850367	0.827928	-5.02607	-5.64356	1.71698	-4.96743	-2.43274	-2.12728	-5.98839	-5.40047	-2.63912	-3.37427	-2.60942	-0.350018	-0.648365	-4.24063	-5.54528	-3.23895	2.4637	0.435041
569	1	2	1	0						-2.44975	-4.11442		-0.224408	-1.95755	-3.71349	-0.852206	-2.95624	-6.66291				-4.0786	-3.7929	-4.69366	-3.29658	-2.32941	-3.81948	-0.466905	-3.39699	-0.296431	1.52606	-4.75017	-6.27659	1.83145	-3.41485	-0.493444	-2.66269	-4.59291	-4.77253	-0.588521	-1.53458	-1.02273	-0.252765	-0.165045	-3.90146	-3.75815	-2.8584	2.25202	1.61742
570	1	2	1	0						-2.83835	-5.6051		-0.237772	-1.84744	-5.69072	-1.30656	-3.52424	-6.46005				-5.49801	-4.77203	-6.41875	-2.65923	-4.49042	-4.86012	-0.823124	-2.90583	-0.506883	1.32053	-6.04186	-6.24674	0.787811	-3.9801	-1.60156	-2.57125	-6.15799	-6.04693	-2.15479	-1.85608	-1.73591	-1.50668	-0.641949	-4.77916	-5.35145	-4.51306	0.945853	3.39401
571	1	1	1	0						-2.84441	-5.74746		-0.583833	-3.04079	-5.48586	-2.51111	-4.5375	-6.85162				-5.83962	-4.886	-4.61115	-4.2215	-3.64759	-4.90016	-2.18657	-3.30971	-1.03459	1.08885	-6.63922	-6.25004	2.1626	-3.83986	-0.814992	-3.33061	-6.0333	-6.17222	-1.48652	-2.33759	-1.63571	-2.17622	-0.793515	-4.40041	-4.97923	-4.64691	2.40827	-0.359299
572	1	2	1	0						-2.0305	-4.48728		-0.345405	-1.41722	-3.53876	-2.13299	-2.74728	-5.7565				-4.45258	-3.97477	-5.42136	-3.15786	-3.24005	-4.76981	-0.456904	-4.34712	-0.647932	2.5612	-4.94953	-6.35382	0.031496	-4.98645	-0.975148	-3.73731	-4.8147	-4.4751	-2.94158	-2.463	-2.76785	-1.77181	-0.1771	-3.82571	-5.13409	-3.60912	0.876905	1.79934
573	1	2	1	1						-2.38981	-3.82058		0.434213	-0.47909	-2.46407	-2.6671	-2.27354	-6.21882				-3.423	-2.73263	-4.5408	-3.84234	-2.50975	-3.48867	-0.386492	-5.50816	-0.269231	3.40611	-4.71396	-5.32577	1.86379	-5.63627	-0.337942	-1.87287	-4.1316	-4.2364	-4.92748	-5.17644	-4.97502	-0.767635	-0.252495	-3.2092	-4.65875	-2.12351	1.58285	1.16459
574	1	2	1	1						-3.63887	-2.8494		2.11599	-0.614133	-2.2421	-1.1915	-1.77574	-5.46195				-2.55575	-3.39006	-4.0379	-5.02056	-2.73545	-3.27214	0.574225	-5.06382	-0.266561	3.95686	-4.72048	-4.73305	1.61274	-5.38093	0.046475	-2.80622	-3.70684	-2.97289	-4.02578	-3.37822	-4.13177	-5.25002	1.10618	-2.47067	-5.695	-1.54944	0.841076	0.113846
575	1	2	1	1						-2.05865	-2.22873		0.960408	-1.96289	-1.32006	-0.956373	-1.91389	-5.11192				-2.23111	-2.34061	-3.05856	-1.13763	-1.55786	-2.24732	-0.387937	-5.01135	-0.437411	2.6218	-3.29394	-3.85085	0.912905	-5.29595	-1.46323	-2.81099	-2.79166	-2.5631	-4.96421	-5.20636	-5.00697	-1.04986	0.0412194	-2.35127	-5.72041	-1.01076	1.82089	1.08306
576	1	2	1	0						-2.5959	-4.92574		-0.66705	-3.69919	-4.39807	-2.55203	-3.09719	-5.92178				-3.96243	-5.07704	-5.37678	-3.60011	-3.16871	-4.24085	-1.45878	-2.29125	-0.687909	1.98679	-5.6161	-2.96659	1.07098	-3.51237	0.063531	-3.45812	-5.06448	-4.56904	-0.918017	-0.575778	-0.374357	-2.48435	-0.854036	-4.72367	-3.72918	-3.13367	0.707616	-1.27406
577	1	2	1	0						-2.88483	-5.67657		-0.327501	-2.00038	-5.13827	-0.484276	-4.01756	-7.21924				-4.87086	-5.10196	-6.1073	-3.48515	-3.64375	-5.65199	-1.08619	-2.99473	0.0819478	0.541415	-6.73032	-5.71988	0.948524	-4.14571	-0.807532	-2.69356	-6.19518	-6.16777	-1.42383	-1.14452	-1.32933	-1.957	-0.507454	-5.29176	-3.0012	-4.69854	1.04563	2.16857
578	1	1	1	0						-2.79853	-4.67794		0.191681	-1.56515	-4.55418	-1.82181	-3.77267	-6.16016				-4.65434	-4.86338	-5.22686	-2.93683	-4.03135	-5.50724	-1.37922	-3.40562	0.0786995	1.81285	-6.4604	-5.3126	0.339342	-4.37109	-0.543841	-3.18107	-5.73727	-5.33529	-0.444711	-0.201029	-0.513014	-1.65862	-0.024312	-5.16956	-3.32544	-3.86453	0.588884	-1.3568
579	1	1	1	0						-2.91695	-3.78086		-0.291277	-1.74929	-3.93709	-1.36341	-3.33787	-6.34893				-3.90242	-4.68776	-5.6787	-3.59314	-3.40792	-4.27204	-0.214016	-4.19403	-0.374022	1.04673	-5.65471	-6.55531	0.370257	-4.95065	-1.48094	-3.08641	-5.12546	-4.866	-4.0734	-3.26973	-3.60086	-0.746749	-0.545977	-4.10121	-5.74372	-2.92126	0.555593	3.23667
580	1	2	1	0						-2.82099	-4.16989		-0.134662	-1.81845	-3.50543	-2.39804	-3.03797	-6.94411				-3.8126	-5.15781	-5.41055	-2.60416	-3.55347	-4.7666	-0.26769	-3.92013	-1.006	2.8178	-6.25111	-6.87239	0.515706	-4.85753	-0.761004	-3.51396	-5.38865	-4.69871	-3.70946	-2.87974	-3.08858	-0.731048	-0.104902	-4.38346	-5.4768	-3.0816	1.51623	2.86093
581	1	1	1	0						-2.5355	-4.88053		-0.695246	-2.89332	-4.58753	-0.766542	-3.29977	-6.4545				-4.70006	-5.33554	-5.59852	-3.58777	-3.67641	-5.56707	-0.536821	-3.69084	-0.564651	1.1518	-6.1232	-5.35166	0.395852	-4.6592	-1.21555	-2.9683	-5.72903	-5.74493	-1.37016	-1.35093	-1.44926	-1.10551	-0.552556	-5.01831	-4.7134	-3.36869	0.857885	1.86849
582	1	2	1	1						-2.33779	-3.61698		-0.429697	-2.7266	-2.23457	-2.88383	-2.2629	-6.35021				-3.6023	-3.59277	-4.20674	-7.69469	-2.44251	-3.51033	0.456342	-3.34203	-0.539837	2.17512	-4.62861	-2.92668	0.758335	-3.7103	-1.03291	-2.91072	-4.32686	-3.91369	-5.10719	-6.40068	-6.44618	-1.21304	-0.472172	-3.56578	-6.18471	-2.57265	1.42746	-2.17818
583	1	2	1	0						-3.12503	-4.50216		0.887744	-1.98517	-4.38678	-1.68581	-3.75841	-6.76734				-4.5348	-4.97416	-6.29699	-3.24524	-3.96867	-4.99693	-1.23834	-3.65486	0.288072	0.32963	-6.45511	-6.3349	0.425147	-4.4766	-1.07409	-2.57812	-6.007	-5.55557	-1.39146	-0.391978	-1.63063	-1.23286	-0.921632	-5.26758	-4.3594	-3.95409	0.465962	0.364426
584	1	1	1	1						-3.5469	-2.00239		1.39246	-2.72702	-1.30585	-1.14119	-1.45057	-4.43309				-3.25929	-2.57857	-3.39479	-3.01542	-0.905978	-2.31246	-0.221374	-4.96383	0.0849226	0.419312	-2.75867	-3.84255	0.773993	-5.20458	-1.08947	-3.22298	-4.28223	-2.43915	-3.40572	-2.84058	-2.63717	-3.56933	-0.0427832	-2.17005	-5.93141	-1.27637	1.70925	1.34891
585	1	2	1	1						-2.31557	-4.03169		0.761055	-2.07492	-3.38818	-3.43802	-3.16276	-5.70643				-4.23591	-4.04163	-5.63449	-2.46124	-3.89378	-4.53222	-0.249804	-4.02999	-0.551742	2.07112	-5.76822	-6.15211	0.608126	-5.09834	-0.641697	-2.70249	-4.7478	-4.53647	-4.54632	-4.11162	-4.82496	-0.783624	-0.507176	-3.91715	-6.83166	-3.34668	0.688287	1.74241
586	1	0	0	0						-2.41385	-3.67847		-0.207148	-2.95505	-3.09769	-1.45681	-3.12191	-6.08598				-4.05596	-4.08616	-5.17651	-2.28936	-3.73482	-3.70332	-0.552565	-3.48795	-1.87954	0.305945	-5.71996	-5.21798	0.21987	-4.49911	-1.04143	-4.58664	-4.49954	-4.26461	-4.46824	-4.21781	-4.02929	-1.26347	-0.80913	-4.19248	-2.58578	-2.60039	0.383296	2.40406
587	1	1	1	0						-3.12055	-4.75165		-0.20873	-2.88836	-5.16138	-1.50756	-4.75627	-6.93294				-5.20948	-5.62747	-6.43714	-3.02166	-4.93618	-5.61567	-1.64915	-3.04354	0.491897	0.776762	-6.88219	-3.32178	-0.0595417	-4.19011	-2.10366	-2.97482	-6.25719	-5.90973	-1.25968	-1.14133	-1.16536	-1.92137	-0.698977	-5.6392	-3.51081	-4.43181	0.77255	0.313002
588	1	1	1	0						-2.67354	-5.78426		-0.651212	-2.73306	-5.51147	-2.03543	-4.17817	-6.9398				-5.30688	-5.5721	-7.34619	-1.93519	-5.26602	-5.83545	-1.02365	-2.0199	-0.111027	-1.06132	-7.21848	-5.09047	-0.977856	-2.72082	-1.91027	-2.52097	-6.44878	-6.0446	1.68937	0.632662	1.37658	-2.74072	-0.436028	-5.54719	0.0789827	-3.75689	-0.55286	-0.208602
589	1	1	1	1						-2.56294	-2.97055		-0.707582	-1.68881	-2.13748	0.18197	-1.96091	-4.93491				-3.81272	-3.16108	-4.66156	-5.31177	-2.76088	-2.97053	-1.1212	-6.16899	0.764611	2.48592	-4.02925	-5.43889	0.703739	-6.46509	0.146056	-2.23072	-4.42118	-3.16541	-4.5359	-4.80342	-5.11419	-1.65043	-0.404753	-3.5217	-5.32442	-1.81462	1.92842	0.74651
590	1	1	1	0						-2.76869	-4.22223		-0.454111	-2.27767	-3.88577	-0.303663	-2.92466	-6.35965				-4.03905	-4.57537	-4.95951	-2.53752	-2.94711	-4.5101	-0.495942	-2.70225	-0.58762	0.998639	-4.8496	-6.3886	0.413679	-4.00627	-1.33987	-2.74084	-4.99968	-4.36341	-0.720833	-0.714626	-1.05033	-0.794068	-0.524987	-3.83756	-3.13985	-2.89316	0.128704	1.22683
591	1	2	1	1						-2.85341	-3.79993		-1.12193	-3.47744	-4.10192	-1.25187	-3.85753	-6.16784				-3.69092	-4.36497	-5.64009	-5.52835	-4.56954	-4.68958	-0.952372	-4.03222	-1.27298	0.451693	-6.03378	-6.67366	-0.0785405	-5.66909	-2.08107	-3.75937	-5.08756	-5.20064	-4.07707	-3.7534	-4.50198	-1.57965	-1.44547	-4.26697	-5.33618	-3.25373	-0.0502793	1.66691
592	1	2	1	0						-3.50106	-5.10624		-0.420749	-2.6503	-4.56822	-1.13623	-4.44452	-7.22736				-5.49523	-5.09356	-4.83106	-1.76588	-5.29232	-5.16707	-1.19514	-2.33791	-0.0773139	0.783698	-7.07736	-6.66879	-0.116621	-3.25629	-1.68473	-2.82793	-6.26695	-6.11436	-0.247224	1.20934	0.500454	-4.05378	-0.80343	-5.41254	-2.92533	-3.25512	0.989729	-1.09499
593	1	1	1	0						-2.60417	-3.80924		-0.380105	-2.47182	-2.97386	-3.95774	-2.50803	-6.43172				-4.33622	-3.43154	-5.46491	-4.59537	-3.58934	-4.35217	-0.896534	-3.72265	0.376471	2.50772	-4.79713	-4.06887	0.712386	-4.81398	-0.398606	-3.02397	-4.48012	-4.6114	-2.90934	-3.37498	-3.13174	-0.736353	-0.10711	-3.30002	-4.51008	-2.80735	1.66781	-0.983812
594	1	0	0	0						-2.61822	-4.17261		1.13266	-2.5731	-3.82257	-1.3748	-3.95671	-7.05153				-4.11195	-5.58205	-5.62146	-3.30566	-4.25418	-4.28169	-1.5997	-4.0454	-1.11547	-0.438803	-6.17078	-5.02461	-0.343683	-4.4992	-0.972718	-3.96817	-4.72185	-4.74205	-4.89945	-4.28222	-5.09656	-3.42052	-1.07561	-4.06527	-4.78546	-2.81302	-0.348616	0.681231
595	1	1	1	0						-2.42729	-4.56506		-0.532212	-2.4951	-4.11515	-1.33323	-3.5475	-6.873				-4.87863	-4.82126	-5.56931	-2.89358	-3.9994	-4.14122	-1.78197	-4.11021	-0.0693959	1.12336	-5.5915	-3.74095	0.134975	-5.11262	-0.300448	-3.77931	-5.48988	-4.82998	-3.53075	-2.23725	-3.19752	-1.51298	-0.679212	-4.40918	-5.68084	-2.91719	0.39197	2.32036
596	1	1	1	0						-3.40177	-4.63792		-0.56571	-2.43202	-4.46208	-1.58672	-3.83947	-6.58327				-4.68786	-4.85699	-7.10795	-2.99665	-4.88948	-4.985	-1.28229	-2.46315	-0.496669	1.25009	-7.04399	-6.74351	-0.0581665	-3.83541	-1.44905	-3.58788	-5.68979	-5.62835	-0.756093	-0.547944	-1.13391	-2.81325	-0.505348	-4.71953	-3.61498	-3.19558	0.216138	-0.101543
597	1	2	1	1						-2.812	-3.70763		-0.379724	-2.85142	-3.13634	-0.819162	-2.75038	-6.35956				-4.21315	-3.77181	-4.01783	-3.93531	-2.93389	-3.99511	-0.485918	-3.56798	0.129374	2.45679	-4.81477	-6.75919	0.85297	-4.43502	-0.157311	-2.16663	-4.32512	-4.12437	-2.39304	-2.18272	-2.34284	-5.82491	-0.242302	-3.83018	-4.3464	-2.63369	1.12379	-1.51386
598	1	2	1	0						-3.18453	-4.49543		1.20385	-1.27848	-3.58939	-2.77567	-3.37592	-7.5225				-4.71727	-4.68262	-5.11057	-4.74218	-3.83301	-4.9176	-0.862097	-4.47845	0.721864	3.04092	-6.01921	-5.3206	1.47965	-5.45712	0.848059	-2.77747	-5.50994	-5.32219	-1.96686	-1.49074	-2.18344	-0.313448	-0.410227	-4.86571	-4.46084	-3.65349	1.59684	-0.567866
599	1	1	1	0						-2.83342	-4.54351		0.301493	-3.55458	-5.12487	-1.52276	-3.35749	-6.71778				-4.9287	-5.58352	-4.91475	-4.29871	-4.07542	-5.69763	-0.660265	-2.78932	0.106601	2.21778	-6.43959	-3.57243	0.691151	-3.66376	-0.598446	-3.12856	-6.27511	-6.08735	-1.35994	-1.42295	-1.41689	-2.1227	-0.870498	-5.0226	-3.96577	-4.28183	1.58669	-3.02359
600	1	0	0	1						-2.62189	-3.20466		-0.923294	-2.14066	-3.70501	-2.99984	-3.48893	-5.39766				-4.04457	-4.13564	-4.16226	-1.94485	-3.14755	-4.09775	-0.630452	-4.37872	-0.540342	2.76861	-5.01381	-6.25364	0.200958	-5.3233	-2.21702	-3.26826	-4.83271	-4.74069	-5.58201	-5.31908	-6.25442	-4.82195	-0.976688	-4.04185	-4.69123	-3.39564	1.11041	1.58438
601	1	2	1	0						-2.89405	-4.22361		-0.432238	-2.61411	-3.97788	-1.39315	-3.33132	-6.33329				-4.57402	-4.82791	-5.19801	-4.47972	-3.11422	-4.75719	-0.776051	-3.00955	0.032739	2.0084	-5.7579	-5.85657	0.852888	-4.19866	-0.310654	-3.42497	-5.55601	-5.07405	-1.60161	-1.44946	-1.83593	-2.23075	-0.666122	-4.6653	-4.62763	-3.61467	1.16416	2.20452
602	1	2	1	1						-3.40546	-3.10647		-0.0522983	-1.68182	-2.30557	-0.315339	-1.91711	-6.03855				-3.24825	-3.42916	-3.60303	-6.6374	-1.92865	-3.60303	-0.141097	-4.96677	-0.27827	2.02723	-5.79372	-7.34722	1.03938	-5.38738	-0.557238	-3.30596	-3.72911	-3.20862	-6.10366	-6.71204	-7.67772	-0.946718	0.0075777	-1.31353	-7.24285	-2.12814	0.789111	1.37192
603	1	1	1	1						-3.49083	-3.45145		-0.0783416	-2.15303	-3.83054	-0.698408	-3.37766	-6.97018				-4.29613	-4.50219	-5.37953	-4.26054	-3.54103	-4.48138	-0.915321	-4.81956	-0.302685	1.7789	-5.904	-6.32861	0.816095	-5.27636	-0.7339	-3.13623	-5.1929	-4.70421	-3.82327	-3.69108	-3.67414	-1.82199	-0.689332	-4.32598	-6.42581	-3.00883	1.33184	1.44741
604	1	1	1	0						-3.08811	-3.4365		0.70152	-2.89627	-3.85319	-1.4681	-4.15805	-6.714				-4.29561	-4.33702	-5.87754	-3.54589	-3.85025	-4.29071	-0.273729	-3.86041	0.072575	1.66799	-6.25267	-2.25212	0.911245	-5.50458	-1.43761	-2.34564	-5.0882	-5.14898	-4.02687	-3.67258	-4.43225	-0.68976	0.00852836	-4.67396	-4.38492	-3.03043	1.74805	1.2803
605	1	0	0	1						-3.08661	-4.33412		0.0504577	-2.83004	-3.64378	-0.571126	-3.41443	-6.18617				-4.41117	-4.10895	-5.40107	-4.51641	-3.38521	-4.29857	-0.625266	-3.97141	-0.0769758	1.9768	-5.36378	-6.76302	0.924718	-4.99814	-0.103118	-3.96056	-5.1408	-4.6175	-3.40731	-3.43913	-3.4733	-3.60419	-0.721701	-4.04303	-6.08385	-2.94494	1.85089	2.62822
606	1	2	1	0						-2.42408	-4.07328		0.838932	-1.30378	-3.57654	-2.80928	-3.12598	-7.1172				-4.35215	-4.84885	-3.54826	-5.52093	-4.42558	-4.86924	-0.612461	-4.92233	-0.277828	3.49636	-6.12438	-6.55859	1.98579	-5.32759	-1.44606	-2.90408	-5.38888	-4.87031	-3.78407	-3.09736	-3.85151	-3.25098	-0.67998	-4.4213	-5.65397	-3.13484	0.951974	0.234942
607	1	2	1	1						-3.01917	-4.22544		0.290236	-1.85944	-1.45735	-1.21176	-2.58255	-6.88967				-3.85774	-3.22745	-5.35412	-3.80577	-3.5196	-3.57723	0.749601	-3.71906	0.377984	2.52631	-5.30586	-5.6441	-0.222172	-5.16682	-0.960411	-3.14036	-4.36325	-4.44892	-1.62744	-0.913331	-1.4704	-0.52829	1.23151	-3.40456	-4.6839	-2.66543	1.60342	-0.589609
608	1	0	0	1						-2.85	-4.1133		-0.188269	-3.09816	-3.45983	-1.57573	-2.83293	-5.54304				-4.01136	-3.23025	-4.61207	-3.77874	-3.39714	-4.1163	-1.24714	-4.08269	-0.67622	-0.265083	-4.37627	-6.42544	0.681348	-5.48013	-0.699476	-3.56518	-4.75546	-4.41837	-3.71202	-3.47578	-3.81773	-1.77829	0.140714	-3.63657	-5.9483	-2.67288	1.38329	1.28421
609	1	2	1	0						-2.81813	-4.43671		0.768281	-2.6954	-4.17013	-1.34643	-3.72505	-5.74113				-4.96807	-4.51924	-6.61728	-2.97842	-4.95437	-5.10596	-0.477777	-3.77384	-0.0813044	1.38989	-6.25173	-5.90749	0.378719	-4.68986	-1.06044	-2.90961	-5.56722	-5.66972	-2.20517	-2.72084	-3.21487	-1.68598	0.123451	-4.95781	-4.12744	-3.43013	1.05342	1.95647
610	1	0	0	0						-2.66562	-3.71637		1.20042	-1.38159	-4.00893	-3.4251	-3.04258	-7.22634				-4.6393	-4.08548	-5.1848	-2.98885	-3.88519	-4.41646	-0.671517	-3.21957	-0.836928	1.29481	-5.74602	-6.53619	1.20877	-4.23049	-0.247226	-2.54662	-5.0504	-5.34107	-1.17625	-1.16255	-1.82554	-0.329933	0.563806	-4.44425	-3.9924	-3.18077	1.76122	-0.339725
611	1	0	0	0						-2.79794	-4.55711		-0.216071	-3.65319	-4.34605	-1.09012	-3.08106	-6.5945				-4.46015	-5.29781	-5.67809	-3.53055	-4.20344	-4.46219	-0.626556	-4.64327	-1.12062	2.32688	-5.84263	-6.93131	0.392517	-6.13833	-1.08399	-4.03441	-4.81868	-5.65361	-3.56267	-3.71997	-3.58713	-1.30697	0.445041	-4.11079	-7.24569	-3.1286	0.865011	0.487967
612	1	0	0	1						-3.02805	-3.31923		0.571387	-1.91102	-2.8565	-1.31902	-2.7564	-5.70886				-4.74447	-3.55287	-5.20128	-4.85343	-3.33932	-3.76459	-0.197	-3.0703	-0.0573801	1.61456	-4.71993	-6.99554	0.691749	-3.73139	-1.17064	-2.70273	-5.1555	-5.06056	-2.87607	-3.60218	-3.13478	-1.95064	-0.195236	-2.99757	-4.95843	-2.47364	1.38071	0.305367
613	1	1	1	0						-2.63507	-4.85167		-1.09587	-2.36543	-4.18867	-2.42562	-3.17561	-6.34729				-4.64693	-4.40923	-5.05016	-4.40957	-3.12861	-5.08527	-1.16557	-2.87436	0.127057	1.44526	-5.71336	-3.38297	0.915144	-4.62536	-1.10018	-2.65302	-5.01027	-5.85723	-4.27827	-4.56639	-3.49351	-0.899027	-0.511525	-5.02313	-5.65782	-3.49468	0.980089	0.0635037
614	1	0	0	1						-3.3338	-2.46189		0.711015	-2.59409	-2.1446	-1.79017	-1.29427	-6.03416				-2.8035	-3.21151	-3.59004	-4.63073	-1.47888	-2.62155	0.623178	-4.70362	-0.505081	1.00886	-3.68061	-5.58725	0.848816	-5.4818	-2.0763	-3.45044	-4.08087	-2.77845	-5.59519	-4.34244	-8.29285	-0.81882	-0.251588	-2.63332	-7.17024	-1.39503	0.37635	2.30733
615	1	1	1	1						-2.0103	-4.06044		0.696409	-0.896448	-2.1909	-0.675054	-2.02963	-6.16553				-4.78218	-3.90347	-4.84108	-5.70756	-3.4663	-3.8949	0.739083	-3.94667	-0.126161	2.92496	-4.4504	-7.00274	1.04008	-5.68709	-0.318756	-3.27065	-4.7859	-4.52902	-5.97648	-6.23508	-6.78785	-2.79725	0.379146	-3.89049	-7.41629	-2.97316	1.10581	2.06964
616	1	2	1	0						-2.512	-4.55235		-0.371362	-2.00644	-3.51082	-1.74518	-3.14958	-6.14903				-3.55754	-4.34695	-6.58207	-3.51819	-3.95904	-4.00329	-0.429856	-4.30661	0.388393	1.73379	-5.23345	-6.70106	0.777771	-5.21643	-0.533674	-2.65502	-4.53165	-4.74375	-3.67247	-2.89962	-3.81508	-0.290208	-0.232586	-3.83179	-5.80813	-2.91638	0.969925	2.49714
617	1	1	1	1						-2.8935	-3.84392		-0.316805	-2.90291	-2.56289	-2.17475	-2.31519	-5.73425				-3.4819	-3.30602	-5.27471	-3.31713	-3.43834	-3.90206	-0.917023	-4.74217	-0.181491	2.60739	-5.15282	-4.82268	0.68751	-5.67784	-0.558927	-2.99983	-4.49195	-4.99515	-3.87281	-3.63008	-4.04078	-1.10928	0.00570437	-3.66543	-5.85444	-2.34604	0.718851	1.97831
618	1	1	1	0						-2.63285	-6.77015		0.394342	-1.58241	-6.44965	-1.2075	-3.69271	-6.3902				-5.75249	-6.03815	-6.72335	-4.4157	-5.02454	-6.24253	-1.17664	-2.37156	-0.102156	0.362119	-7.80901	-4.89798	0.5772	-4.49239	-1.32735	-3.25325	-6.46738	-7.30491	-1.45917	-1.31105	-1.61319	-2.02127	-0.599599	-5.9719	-5.10297	-4.3393	0.859874	0.365922
619	1	2	1	0						-3.14131	-4.03449		-0.835965	-2.95151	-4.50202	-2.11957	-2.76968	-6.25977				-4.08318	-4.66815	-5.38147	-3.76597	-2.93381	-4.28381	-0.930676	-3.19051	0.133187	0.431399	-5.74199	-2.88208	1.00801	-4.92327	0.0587159	-3.08469	-5.07731	-4.92401	-1.86037	-2.42506	-1.97128	-2.18379	-0.815147	-4.2161	-6.06147	-2.79678	0.984477	1.33939
620	1	1	1	0						-2.89843	-5.47792		0.132126	-1.95515	-5.22197	-1.76752	-4.21545	-6.84925				-5.79565	-5.05128	-7.05897	-2.58542	-5.22899	-5.70231	-0.831412	-3.22989	-0.0807019	1.00688	-7.49448	-3.17501	0.377426	-4.04805	-1.13934	-2.89919	-6.27137	-6.48589	-1.53516	-0.860131	-1.49021	-1.60417	-0.449439	-5.2833	-4.44351	-3.88269	0.621593	0.689443
621	1	0	0	1						-2.18554	-4.31156		-0.285986	-1.88088	-3.59118	-0.79118	-2.90808	-5.76773				-4.20162	-4.02838	-4.92882	-4.59841	-3.15879	-4.73164	0.086481	-4.47165	-0.970401	2.66873	-5.33361	-5.77642	0.407766	-4.77678	-2.25305	-3.44439	-4.64115	-4.25793	-2.82387	-2.56133	-2.83045	-1.50579	0.0413026	-3.51382	-6.08089	-3.40199	1.28739	2.11259
622	1	1	1	0						-2.93241	-3.27291		-0.293488	-2.43375	-3.84341	-1.29795	-3.20427	-6.60984				-3.50146	-5.10831	-6.1358	-2.56031	-3.74555	-4.72477	-1.54756	-3.56112	-0.361946	1.06746	-6.33266	-4.27349	1.24767	-4.84516	-0.931787	-3.21522	-4.90953	-5.09265	-1.31706	-1.3777	-1.33423	-0.534022	0.0509947	-3.99381	-4.8772	-3.22668	0.671002	2.37177
623	1	2	1	1						-2.5021	-3.27145		-0.378043	-2.87984	-3.14039	-0.89075	-2.57158	-5.86136				-2.8731	-3.18528	-5.16823	-5.60305	-3.4212	-3.81349	-0.392394	-4.59428	-0.0973003	1.40936	-5.06758	-2.56178	0.457355	-5.53097	-0.395129	-3.61526	-4.24028	-4.11185	-3.95175	-4.04925	-4.33043	-0.750553	0.206153	-2.90238	-4.94441	-2.61237	0.874437	1.44412
624	1	1	1	1						-3.71007	-3.80342		-0.665005	-2.52091	-3.23785	-0.993035	-2.22336	-6.43289				-3.54723	-4.2973	-4.91878	-4.05049	-2.76277	-4.05467	-0.208441	-4.12927	-0.747538	1.76938	-5.07354	-6.07228	1.11303	-4.88677	-1.23108	-3.54502	-4.40197	-4.05659	-4.00854	-4.20481	-4.56477	-1.17762	-0.504185	-3.90927	-7.98716	-2.45443	0.896873	2.91858
625	1	1	1	1						-3.06865	-4.17664		-0.334909	-4.18662	-4.32095	-1.57898	-3.57373	-6.49157				-4.54197	-4.85648	-5.93534	-5.95943	-3.73026	-4.57953	-0.731355	-5.36447	-0.153658	0.401959	-5.79527	-3.86807	0.688964	-5.30857	-0.595037	-2.85711	-5.72441	-5.44848	-6.33785	-7.03234	-8.75213	-0.584942	-1.11114	-4.43176	-6.26581	-3.29162	1.06153	1.60626
626	1	0	0	1						-3.1126	-3.09349		0.0159338	-2.69865	-2.00402	-3.73696	-2.9575	-6.23385				-2.87232	-3.98722	-4.0574	-2.41811	-2.68673	-3.09493	-0.0599344	-6.7503	-1.57279	3.5311	-4.64572	-5.95246	0.755908	-6.04876	-0.199345	-3.80183	-3.35822	-4.45251	-6.56252	-8.10501	-9.65488	-1.80684	-0.128004	-4.24809	-6.33848	-0.785352	2.84472	-0.97422
627	1	1	1	1						-3.5326	-3.50628		2.43314	-1.29249	-2.39539	-1.86951	-1.74528	-6.29307				-3.71499	-2.70119	-4.55627	-3.34224	-2.63547	-4.14662	-0.0118375	-4.89449	0.803823	2.62721	-4.13353	-4.57155	0.875532	-5.75517	-1.65155	-2.76453	-4.30453	-3.62862	-2.98859	-2.84305	-3.26454	-0.487205	0.481935	-3.59487	-4.78365	-2.9368	1.28991	1.83602
628	1	1	1	0						-3.11217	-4.26018		-0.871582	-2.62755	-3.97901	-1.34874	-3.31042	-6.74383				-4.12298	-4.48396	-5.95367	-4.70202	-3.76839	-4.70322	-0.726381	-4.16348	-0.622663	1.33818	-6.11996	-6.04705	0.685601	-4.89849	-1.59207	-4.26454	-5.17803	-5.13389	-3.1886	-2.92179	-3.60278	-1.05849	-0.437853	-4.12353	-5.86551	-3.11814	0.530336	1.85366
629	1	1	1	1						-3.30232	-4.47342		-0.14304	-2.82383	-4.22075	-1.39554	-3.16353	-6.45014				-4.27233	-3.89139	-5.15811	-4.87273	-3.49134	-4.58247	-1.1203	-4.77361	-0.773901	2.14605	-5.52425	-6.00353	1.04847	-5.35022	-0.568075	-3.78691	-5.12596	-4.43172	-2.59432	-2.9972	-2.56601	-2.69329	-0.372101	-4.41119	-5.40684	-2.96015	1.72441	-0.605296
630	1	1	1	1						-2.97033	-3.7749		0.209621	-1.65088	-3.31928	-1.17298	-2.89592	-5.97783				-4.27323	-4.44928	-5.31823	-4.31214	-3.09879	-4.64445	-0.564086	-3.83624	0.465757	1.06494	-5.17003	-5.8425	0.792859	-5.02289	0.170023	-1.97	-5.35219	-4.73731	-2.5783	-2.34795	-2.51052	-2.8334	1.21824	-3.83639	-5.83267	-2.79854	1.58284	0.935511
631	1	2	1	1						-3.43521	-3.74396		-0.453085	-3.4651	-3.93651	-0.183017	-3.2006	-6.79884				-4.10111	-4.57226	-5.72335	-4.07977	-3.38105	-4.66378	-0.952414	-4.53881	-0.224055	0.352656	-5.77122	-6.70712	0.674844	-5.40295	-1.12293	-4.05365	-5.4453	-5.09329	-4.90494	-5.12351	-5.12347	-0.843981	-0.693038	-4.52065	-6.92002	-3.65146	1.50912	1.46784
632	1	1	1	0						-2.47774	-3.74662		-0.950498	-3.38397	-4.40773	-0.969232	-3.1844	-6.40753				-4.44489	-4.86418	-5.87783	-2.07111	-3.67896	-4.3787	-0.855978	-3.82872	-0.526773	0.907145	-6.01404	-5.49104	0.111148	-4.78935	-1.14182	-3.70371	-5.49523	-5.37234	-2.0198	-0.870985	-1.68813	-1.48135	-0.462001	-4.48628	-3.93507	-3.00991	1.13947	1.10512
633	1	1	1	0						-2.44476	-4.29848		-0.314996	-2.46124	-4.54442	-0.93075	-3.65318	-6.75375				-4.43883	-4.77478	-5.69005	-1.86169	-4.00641	-4.84894	-0.0563433	-3.83169	-0.466091	1.46171	-6.33772	-6.05859	0.205705	-4.81823	-1.43235	-3.51189	-5.04508	-5.16542	-3.28052	-2.54249	-3.55142	-0.888278	-0.146591	-4.3885	-5.2813	-3.12574	0.373207	2.66396
634	1	1	1	1						-3.05972	-4.45823		-0.412839	-2.52906	-3.17631	-1.10128	-2.40336	-6.62538				-3.86777	-4.055	-4.74525	-4.25844	-2.53727	-3.81087	-0.272513	-4.10861	-0.304178	2.1824	-4.80481	-6.32153	1.05814	-4.14569	-0.948426	-3.76418	-4.77922	-4.05351	-2.43026	-2.74675	-2.48162	-1.93798	-0.549455	-3.76542	-5.32211	-2.45143	0.457779	2.46133
635	1	1	1	0						-3.46417	-4.12272		0.655221	-2.78587	-3.20813	-1.39757	-2.75456	-6.05192				-4.45782	-3.78007	-4.73484	-3.56556	-2.8369	-3.89508	0.0162604	-3.38263	0.766532	2.71	-4.85795	-6.09328	1.57635	-4.27978	-0.653336	-2.24124	-5.14391	-4.84478	-1.20536	-2.18901	-1.6271	-3.98971	-0.125523	-3.69495	-4.87705	-2.87052	1.52167	0.503503
636	1	2	1	0						-2.91013	-4.56471		-0.709358	-3.02537	-3.82981	-1.58121	-3.66244	-7.29197				-4.28669	-4.49598	-6.26843	-3.84311	-3.91459	-4.94874	-0.810538	-3.564	-0.116767	-0.670184	-6.44998	-3.47175	0.327148	-4.60729	-1.05665	-2.86395	-5.38643	-5.10131	-2.21479	-1.59993	-1.70039	-0.442422	-0.618565	-4.66301	-5.05373	-3.90926	1.01379	2.98602
637	1	1	1	0						-2.00057	-5.31134		-0.578947	-1.82729	-3.95702	-3.45494	-3.07026	-6.98815				-4.28903	-4.46596	-6.51899	-5.80989	-4.04589	-4.91586	-0.38237	-3.69624	-0.389806	0.183479	-6.44177	-4.05808	0.49021	-5.35317	-0.545462	-2.72522	-5.30555	-5.0252	-2.4578	-2.63741	-2.35254	-0.937508	-0.77359	-4.7219	-5.31186	-3.87622	0.591147	0.684103
638	1	1	1	0						-2.9556	-5.02446		-0.394371	-1.88541	-4.76966	-0.652988	-3.89104	-6.59496				-4.86833	-5.17816	-5.9937	-3.94996	-4.17709	-5.16468	-0.626102	-2.74229	-0.10567	2.46901	-6.86585	-6.01212	1.11699	-3.6407	-0.906294	-3.10659	-5.69598	-5.56807	-1.35296	-0.530389	-0.693753	-1.00069	-0.0953819	-5.11612	-4.87967	-4.20418	1.10632	0.916367
639	1	0	0	0						-2.52712	-3.58666		1.27003	-1.57735	-3.99098	-0.0412414	-3.40054	-6.9037				-4.53683	-3.9655	-6.05626	-2.76117	-3.65941	-4.95011	-0.131874	-3.07025	-0.0124999	3.1163	-5.68803	-6.20906	1.13052	-4.12742	0.746299	-3.04858	-5.41091	-4.82994	-0.853597	-0.478481	-0.892654	-2.01879	-0.085338	-4.52503	-3.80743	-3.37548	2.24162	-0.190099
640	1	1	1	1						-3.69736	-2.80898		-1.15937	-2.05042	-1.58607	-1.51713	-1.74031	-5.62005				-2.93195	-3.16545	-5.08728	-3.66356	-2.2154	-4.14624	0.506596	-4.81357	-0.396553	2.91584	-4.39042	-5.58148	0.293763	-5.26865	-1.24934	-2.54832	-4.0096	-4.28661	-2.8069	-3.06012	-2.71017	-1.29516	1.81947	-3.81397	-6.04809	-2.51859	0.68687	2.18202
641	1	2	1	1						-3.13476	-3.98704		-1.40936	-2.32457	-2.1015	-1.7901	-2.72244	-5.97375				-3.57275	-3.70615	-4.92247	-3.3532	-2.6251	-3.79571	-0.794038	-3.9885	-0.943955	1.70679	-5.43	-4.88094	0.525639	-5.32877	-0.414711	-3.40622	-4.42412	-4.44555	-3.77441	-3.89602	-3.24162	-1.54359	-0.0718751	-4.74215	-6.16535	-2.8196	0.160374	1.38571
642	1	2	1	0						-3.00576	-3.62961		0.406951	-2.5089	-2.90343	-0.961637	-2.82365	-6.23242				-4.19651	-4.05036	-5.04804	-3.2673	-2.84553	-4.74106	-0.705779	-3.56554	-0.235814	1.85503	-4.66242	-6.52854	0.0263783	-4.30392	-0.798347	-3.16299	-5.12864	-4.30986	-1.69257	-1.06479	-1.28034	-1.04458	-0.499374	-3.96351	-4.09457	-3.88405	1.20669	1.38091
643	1	0	0	1						-3.24826	-4.01345		-0.0808593	-1.86869	-4.24083	-0.205004	-3.7431	-5.51219				-3.96531	-4.23972	-4.2044	-5.86594	-3.20626	-3.85452	-0.218673	-4.63629	-1.35121	0.780382	-4.97628	-5.88336	0.819519	-5.1255	-0.736995	-3.62239	-5.05238	-4.01815	-5.42892	-5.00473	-4.53332	-2.11201	0.127981	-3.27591	-7.20177	-2.71395	1.87719	0.0389567
644	1	2	1	0						-2.90673	-4.13717		-0.307459	-2.03174	-3.67296	-1.51746	-2.93491	-6.71096				-3.70567	-4.4025	-5.40136	-3.7427	-2.60991	-4.43499	-0.484349	-3.01184	0.0940611	1.29208	-6.26732	-3.59091	1.03039	-3.23089	-0.0723465	-2.39861	-4.7097	-4.92842	-1.31881	-2.12548	-1.14082	-0.621892	-0.385306	-3.81598	-4.074	-2.52222	1.55144	-0.0188577
645	1	2	1	1						-3.1023	-3.84442		-0.152272	-2.88048	-2.94118	-1.20841	-2.76481	-6.14996				-3.73105	-3.72077	-4.56232	-5.37187	-2.54402	-3.83848	-0.791325	-4.89494	0.19394	2.38893	-4.96678	-6.63803	0.864227	-5.05183	-0.298742	-3.68345	-4.65693	-4.09416	-4.99222	-4.23422	-4.56167	-0.813176	-0.379626	-3.67166	-6.56715	-2.88224	0.54525	0.946372
646	1	1	1	0						-2.50885	-3.72583		-0.438934	-2.22503	-3.3794	-2.13249	-2.30376	-6.12781				-3.64672	-3.95918	-5.83619	-3.49935	-3.71021	-4.84132	0.0952524	-4.25252	-0.392478	2.40595	-5.63761	-5.89811	0.742753	-4.67617	-0.940634	-2.82489	-4.42777	-4.94247	-2.89432	-3.14415	-2.85024	0.00329834	0.0278243	-3.81663	-4.96755	-3.58691	1.06686	2.71029
647	1	2	1	0						-2.72432	-4.04344		-0.712301	-2.22512	-3.81188	-1.29022	-3.47019	-6.69107				-4.4341	-4.82593	-5.51094	-4.68628	-2.93153	-4.62517	-0.694544	-3.74602	0.127438	2.12704	-5.85345	-6.82809	1.16292	-4.97214	-0.538189	-3.23276	-5.25976	-5.08281	-3.14281	-3.06406	-2.4302	-1.34212	-0.40413	-4.3937	-5.49551	-3.54764	0.979756	1.24679
648	1	1	1	1						-2.42875	-3.4103		-0.111168	-0.57068	-0.968468	-0.978342	-2.83466	-6.28073				-3.91415	-4.39614	-2.52186	-4.42889	-2.75709	-4.09938	-0.82482	-4.12556	-0.0635933	2.11568	-5.76296	-5.89712	0.732554	-5.43818	-1.32501	-3.95265	-4.59453	-4.3049	-2.46032	-1.49955	-2.3109	-2.22055	0.334283	-3.72801	-6.35082	-2.71371	0.0205767	2.88254
649	1	2	1	1						-2.78576	-3.14609		0.605755	-2.67366	-3.63133	-0.624488	-2.91593	-6.00696				-3.8301	-3.34679	-5.05227	-3.27087	-3.95624	-4.23559	-0.845514	-4.0289	1.30137	2.80775	-5.31441	-2.39212	1.49678	-4.46983	-0.347402	-2.29364	-4.35986	-4.84456	-4.18089	-4.42684	-4.42983	-1.79507	-0.142438	-3.34657	-5.18319	-3.10602	0.606008	2.1124
650	1	1	1	0						-2.88916	-4.35211		-0.65665	-3.29472	-4.00355	-1.1127	-3.72936	-6.63389				-4.61807	-4.60492	-6.18293	-4.23717	-4.13375	-4.88525	-0.931018	-4.27842	0.237509	2.05058	-5.48426	-1.96723	1.71346	-5.19632	0.141677	-3.26175	-5.25499	-5.24757	-2.27623	-2.65702	-2.75148	-0.860519	-0.910546	-4.39315	-5.16173	-4.12411	1.48973	1.4375
651	1	1	1	0						-2.33634	-4.57896		0.319048	-1.25465	-5.41745	-2.03183	-4.15617	-6.79039				-5.52653	-5.47551	-7.16043	-3.09607	-5.63088	-5.81472	-0.419088	-3.02348	1.12097	1.85508	-7.71446	-6.10375	2.12704	-4.63026	0.141659	-1.69602	-6.54408	-6.68174	-0.910698	-0.536749	-0.457368	-0.351557	-0.148515	-5.72768	-3.73463	-5.36506	1.59316	-0.211152
652	1	2	1	0						-2.44385	-3.40531		-0.20675	-2.71894	-2.88851	-0.799602	-2.87676	-5.51693				-4.93042	-3.86169	-5.14081	-3.58075	-2.78547	-4.46172	-0.388097	-3.51148	1.58388	1.76899	-5.1708	-2.2297	1.14173	-4.84574	-0.306518	-1.76663	-5.40417	-4.79792	-2.1543	-1.56237	-2.1023	-2.72362	-0.30194	-4.24961	-4.25085	-3.75793	1.29243	2.14357
653	1	0	0	0						-2.96827	-3.78432		0.649811	-2.48931	-3.21061	-0.703532	-3.06345	-6.76271				-4.04648	-3.76099	-4.80047	-3.47317	-3.56534	-4.11508	-0.803668	-3.47422	0.0826993	1.66582	-5.3818	-5.74554	0.655468	-4.64027	0.0280296	-2.78613	-4.94902	-4.70562	-1.54447	-0.820302	-1.21865	-1.3823	-0.347464	-4.08335	-3.23751	-3.18548	0.48661	0.771569
654	1	0	0	0						-3.67173	-3.77341		-0.90236	-2.61515	-3.52941	-1.80161	-3.14128	-6.76025				-3.89775	-4.19323	-5.52723	-4.5325	-3.01077	-4.56832	-1.16925	-3.83699	-0.153925	-0.73234	-5.54371	-2.17268	0.566199	-5.11559	-1.01079	-2.90926	-4.65219	-4.48612	-2.91757	-2.52767	-2.79703	-2.56255	-0.995263	-4.15158	-5.83977	-2.90842	1.313	0.235998
655	1	1	1	0						-2.66711	-4.65484		-0.802184	-1.88508	-5.10249	-2.61988	-4.32817	-7.61549				-5.00073	-5.14307	-6.1022	-3.4408	-4.01033	-5.38516	-1.28306	-2.44028	-0.208381	-0.0370082	-6.57952	-3.99043	0.139792	-4.00465	-1.04759	-2.86232	-6.02216	-5.86951	-0.389666	-0.580793	-0.268406	-2.54124	-0.780915	-5.34622	-4.72358	-4.7766	0.28115	0.527354
656	1	0	0	1						-2.75428	-3.33166		0.0419101	-2.03817	-3.0875	-0.465636	-2.05714	-6.74947				-3.56366	-3.45125	-5.18128	-5.5726	-3.47484	-4.27836	-0.0028639	-4.22624	-0.597404	2.11748	-5.13082	-6.29118	1.02978	-5.26306	-0.724793	-3.53067	-4.4278	-4.71841	-2.98193	-2.98448	-3.03869	-1.44699	0.399824	-3.11263	-6.22695	-2.95034	1.36649	1.90574
657	1	1	1	0						-3.01133	-4.09942		-0.0523001	-2.68813	-4.91627	-2.4562	-4.0877	-6.99412				-4.7545	-5.13209	-6.01785	-4.05472	-3.55385	-5.90415	-1.38044	-2.59655	-0.297567	0.0152199	-6.68325	-3.87801	0.460079	-3.53856	-1.29519	-3.77057	-6.13485	-6.04621	-1.95896	-2.04627	-2.03452	-1.40843	-0.402128	-5.41942	-4.96116	-4.46842	1.54789	-1.7472
658	1	2	1	0						-2.67829	-5.16498		0.106318	-2.42044	-4.30863	-1.62292	-3.55796	-7.23584				-5.02057	-4.79953	-5.81545	-4.15488	-3.68438	-5.00165	-1.26302	-3.29677	-0.237512	2.38293	-5.86844	-6.78961	0.848271	-4.94027	-0.682121	-3.57856	-5.81069	-5.26231	-2.08327	-1.22586	-1.77464	-0.789752	-0.454078	-5.24417	-4.68626	-4.0719	1.22399	0.859095
659	1	1	1	1						-3.02056	-3.51804		-0.458399	-2.40367	-3.15863	-1.03875	-2.63871	-6.5433				-3.95691	-3.9113	-4.37714	-4.76114	-2.44894	-3.87724	-0.441041	-5.5135	0.0147965	1.25565	-4.51162	-5.5834	0.219716	-5.60957	-1.22274	-4.05022	-4.87268	-3.9829	-6.59974	-5.64378	-7.64849	-1.62196	-0.629583	-3.68586	-6.01675	-2.85218	1.45029	1.77826
660	1	0	0	1						-2.40837	-3.0217		-1.00879	-1.84856	-2.05638	-1.26358	-1.94633	-6.57174				-2.73537	-3.59751	-3.85447	-3.62228	-1.93281	-3.04148	-0.367576	-4.00512	-0.829834	1.4515	-4.00274	-7.13696	0.415437	-5.50055	-1.04778	-2.98845	-3.39154	-3.70111	-4.93499	-4.72657	-5.05281	-1.41117	-0.0955089	-3.4426	-6.53318	-1.574	0.344428	2.53028
661	1	2	1	1						-2.72039	-3.83023		-0.92893	-3.24625	-1.92694	-1.47594	-2.94612	-5.29847				-3.66182	-4.47437	-5.80511	-5.26524	-3.29647	-3.88928	-1.27506	-3.75375	-1.64971	0.74992	-5.37054	-2.89291	0.62018	-5.02488	-0.721661	-5.12936	-3.75447	-4.41152	-4.209	-3.62323	-3.96521	-2.87097	-0.780432	-3.64301	-5.48438	-3.09166	-2.76126	1.89297
662	1	1	1	0						-2.49991	-3.46855		-0.741758	-2.8153	-3.77609	-1.82467	-2.92196	-6.98653				-3.85756	-5.37849	-5.20896	-5.99948	-3.41402	-4.7261	-0.813435	-3.55353	0.0782291	0.210372	-6.52478	-4.78406	0.84383	-5.09277	-1.01345	-2.73313	-4.98324	-4.70192	-3.48412	-3.57221	-3.16815	-0.353976	-0.491003	-4.16649	-5.94713	-3.75638	0.664037	1.69906
663	1	0	0	1						-2.43015	-3.34038		-0.860966	-1.90054	-2.65564	-1.70286	-2.79518	-5.23354				-4.11276	-3.35028	-5.40458	-3.94573	-3.58235	-3.8008	-0.866058	-4.80911	-0.641548	0.81937	-4.90416	-4.94062	0.0653125	-5.57406	-1.41414	-3.28682	-4.03641	-3.71433	-4.99091	-6.00052	-5.85137	-1.12006	-0.456815	-3.28435	-5.81538	-2.59619	0.421406	0.990233
664	1	1	1	1						-2.55997	-3.74495		0.121826	-1.70676	-3.4561	-1.17831	-2.87556	-6.22424				-3.95951	-4.21752	-4.5387	-4.94793	-2.75681	-4.24617	-1.19849	-4.67294	0.162597	0.834573	-5.0019	-4.8334	0.891988	-6.4784	-0.568777	-2.48621	-4.46962	-3.89141	-2.97734	-2.63774	-3.15391	-0.215013	0.0144791	-3.94895	-5.5238	-3.12978	1.28145	-0.307993
665	1	2	1	1						-3.13173	-3.42045		0.374654	-2.83449	-3.69127	-1.30657	-3.20885	-7.02895				-4.22997	-4.78646	-4.39887	-4.85899	-2.87148	-4.15118	-1.11829	-4.37276	-0.839581	1.11714	-4.70445	-7.69406	1.05276	-4.41905	-1.20342	-2.98827	-4.9683	-4.55966	-7.02796	-6.41597	-7.82679	-0.58109	-0.0109627	-4.40497	-7.03045	-2.70758	1.38977	1.0825
666	1	1	1	1						-2.5641	-3.08873		-0.0788446	-3.46607	-2.78267	-1.32474	-2.35059	-5.60819				-4.27478	-3.91862	-4.22586	-3.9741	-1.81789	-3.72709	-0.28604	-3.85637	-0.117235	0.799709	-3.883	-4.89629	0.263875	-5.19344	-0.924424	-3.52007	-5.02523	-3.8429	-6.34213	-7.82063	-7.88281	-2.19741	-0.434282	-3.29816	-6.69115	-2.19316	2.29676	1.40731
667	1	2	1	0						-2.69923	-5.669		-0.194166	-2.60041	-4.71396	-1.34171	-3.86037	-6.89621				-5.28269	-4.63708	-6.325	-4.96708	-4.51747	-5.32515	-1.43575	-3.80719	-0.126634	1.70076	-6.10791	-6.8046	0.576244	-5.59433	-0.101134	-3.41043	-5.87674	-5.87914	-3.03281	-2.8618	-2.84297	-1.12653	-0.302854	-5.386	-5.74268	-4.42692	0.939592	0.831685
668	1	0	0	1						-2.1569	-2.92449		-0.118411	-0.94166	-0.570851	-0.529985	-1.82095	-6.04476				-4.47262	-2.62745	-3.23161	-4.6104	-0.477952	-2.58159	1.79871	-6.14812	0.839263	3.67552	-4.13802	-7.57142	1.62123	-4.07872	0.926647	-0.395893	-4.15851	-3.43568	-5.3873	-4.12517	-4.32913	-4.788	0.515496	-2.66953	-5.3378	-2.65766	1.74281	-1.4927
669	1	1	1	3						-3.06167	-2.75274		-1.48739	-3.33575	-2.47565	-1.42064	-2.41108	-5.55906				-3.26214	-2.83581	-3.18936	-3.03322	-2.58646	-3.24631	-0.628987	-4.31737	-1.05249	2.12722	-4.50873	-4.70056	-0.159854	-4.77427	-1.696	-4.09624	-3.36749	-3.58277	-1.5837	-0.576568	-1.64058	-4.40299	0.788949	-4.143	-4.49194	-1.43453	-0.538546	-0.612377
670	1	1	1	0						-2.91593	-4.61018		-0.278752	-2.23219	-3.62143	-1.46909	-3.04186	-6.4				-4.74217	-4.71545	-5.31936	-4.60325	-3.46649	-4.31648	-1.9881	-4.73662	0.0073423	1.54335	-5.60904	-6.20027	0.94503	-5.53775	-1.06959	-3.45476	-4.56547	-4.73345	-2.67548	-1.84236	-2.38255	-1.63957	-0.676925	-4.44937	-4.63855	-3.45512	1.17026	1.49316
671	1	1	1	0						-2.78903	-5.53047		0.608756	-2.31139	-4.14225	-1.10104	-3.46732	-7.36578				-4.74833	-5.64783	-6.15494	-6.96417	-3.97575	-4.92887	-1.18126	-5.04389	-0.245027	2.76945	-6.32786	-7.35804	1.2514	-5.73719	0.446647	-3.65987	-5.34578	-5.10371	-3.70984	-3.97293	-4.0967	-2.01543	-0.364651	-5.02258	-5.87953	-3.91402	2.57566	-0.918907
672	1	1	1	1						-3.01329	-3.39536		0.951843	-3.29947	-2.55304	-0.55992	-2.53989	-5.03544				-4.2851	-3.66966	-4.37134	-3.00859	-2.47669	-3.36539	-0.342921	-4.38683	0.154709	2.21404	-4.06593	-4.44353	0.630187	-5.01841	-0.113896	-3.31746	-4.70491	-4.29572	-4.31833	-3.75559	-4.33339	-2.06116	-0.674821	-2.80572	-5.92337	-1.92158	1.48485	1.76628
673	1	0	0	1						-2.34719	-2.98835		1.90333	-0.920812	-2.25338	-0.226205	-1.96404	-6.53008				-2.82333	-3.02765	-3.87826	-4.56566	-1.96915	-3.08202	-0.219244	-5.98451	-0.557965	2.82837	-3.73642	-6.29318	1.34267	-5.87588	0.17232	-2.93578	-3.10949	-3.06027	-6.10984	-6.34864	-5.63923	-3.38032	0.0175853	-2.68476	-6.4435	-1.63433	1.40083	-1.54998
674	1	1	1	1						-2.83619	-4.2795		1.162	-0.786536	-3.34951	-0.28747	-2.71907	-5.46844				-5.03044	-3.09765	-5.44242	-5.62526	-3.67212	-4.25002	-0.222642	-5.71691	0.268651	2.3754	-5.42229	-6.01893	0.81353	-6.07893	-0.367116	-2.76708	-5.6231	-4.37105	-4.75177	-5.54837	-6.10033	-1.19796	1.29012	-3.68961	-5.3431	-2.83245	2.11848	0.383414
675	1	2	1	1						-3.15654	-4.06972		-0.399978	-2.35117	-3.47127	-0.978905	-2.83908	-6.15589				-3.98003	-4.02762	-4.84823	-4.88608	-2.92138	-3.94985	-0.796382	-3.74545	-0.251743	2.22646	-5.07387	-5.23036	0.825652	-4.48018	-0.639367	-3.51345	-4.8407	-4.42579	-3.55515	-3.67834	-3.58859	-1.25003	-0.371159	-3.89068	-5.36952	-2.99632	1.69174	2.00621
676	1	0	0	1						-2.72058	-4.46224		-0.522139	-2.47361	-3.56392	-2.31568	-3.57983	-6.4932				-4.41172	-5.26285	-5.8959	-5.25366	-3.97682	-4.53915	-0.462319	-3.13629	-1.67311	2.39992	-6.06481	-6.29329	0.0440927	-3.57373	-1.92183	-4.6222	-5.36096	-5.43706	-1.47122	-3.69783	-1.29752	-1.14932	0.0172148	-4.76265	-4.49085	-3.26666	1.44795	0.403898
677	1	0	0	1						-2.81785	-4.66092		0.281382	-1.8691	-3.93272	-0.204938	-3.0469	-7.36241				-3.96535	-5.11533	-4.48144	-7.30921	-3.68469	-4.92841	-0.652247	-4.4075	0.0408983	2.73618	-6.58954	-6.2876	1.50156	-4.45646	0.190211	-3.94452	-4.75381	-5.06688	-6.39059	-7.86415	-9.03407	-0.871038	0.0899049	-4.77265	-5.83007	-3.74647	1.5914	-1.61785
678	1	1	1	1						-2.66201	-3.94427		-0.172642	-1.48004	-2.98677	-0.615976	-3.00297	-5.24166				-4.2106	-3.44242	-4.49675	-4.17465	-1.92389	-3.03419	0.379172	-3.31417	-0.537798	0.45039	-4.48404	-4.6872	0.546852	-5.06859	-1.93756	-2.59278	-5.13835	-3.95256	-3.95503	-3.38613	-2.72192	-1.74811	-0.469067	-3.83593	-4.84539	-2.8734	1.46904	0.567924
679	1	2	1	1						-2.89905	-3.35708		1.30756	-1.5116	-2.58012	-0.558073	-2.06585	-6.24652				-2.29999	-3.2876	-3.6943	-6.05352	-2.19741	-3.19479	-0.486459	-5.51444	-0.361356	3.19583	-4.55568	-6.13329	1.2793	-4.93984	-0.664849	-3.25805	-3.42981	-3.57432	-5.53706	-6.04205	-5.80215	-0.943887	-0.113954	-3.03605	-5.84722	-1.91928	1.71476	0.978227
680	1	1	1	1						-2.54066	-3.69598		-1.05948	-1.79416	-2.40726	-1.75837	-2.37896	-5.71089				-3.58877	-3.63448	-4.6547	-3.59106	-2.50536	-3.24448	-0.371033	-3.49936	-0.71614	2.3661	-4.21368	-6.58555	0.0542169	-5.25935	-1.33689	-3.10482	-4.03502	-3.70951	-1.98369	-1.83546	-1.85918	-1.97035	-0.560736	-4.1362	-4.16704	-2.24108	0.280649	-0.978299
681	1	2	1	1						-2.76989	-4.90447		-0.077063	-1.75773	-4.39628	0.167875	-2.97313	-7.09909				-4.74172	-3.82724	-5.9831	-7.24764	-4.48872	-5.53712	-1.11179	-6.51619	-0.299788	2.89977	-5.90479	-8.4855	0.470919	-6.86642	0.338756	-3.25892	-5.61713	-5.25606	-6.84795	-5.93285	-6.99281	-0.631616	-0.541143	-5.59496	-4.33578	-4.29256	0.645327	-1.11979
682	0	0	0	3						-2.18503	-2.94589		0.25435	-3.22277	-3.1235	-2.61255	-3.03633	-4.79777				-4.43703	-4.10468	-4.06376	-3.16354	-2.03333	-3.79971	-2.17014	-1.32129	-0.282012	-3.63545	-3.80795	-5.17752	-4.4681	0.224494	-4.00254	-2.40584	-4.70245	-3.9622	4.0826	-0.448197	3.16319	-3.64359	-0.466331	-3.38805	1.7749	-2.08384	-2.73147	-0.859561
683	1	0	0	1						-2.8542	-4.82262		-1.01005	-2.25417	-3.79303	-1.89686	-3.24961	-5.66301				-3.8606	-4.53581	-5.23566	-4.98687	-4.2889	-4.06525	-1.02669	-4.33361	-2.83436	-0.235538	-5.75423	-5.02173	-2.01342	-4.96728	-1.78915	-6.10192	-4.72627	-3.97182	-5.66925	-7.67065	-4.28885	-4.21011	-0.505721	-4.35084	-4.44587	-2.83987	-1.85822	-3.64976
684	1	2	1	1						-2.45404	-4.63865		-0.164048	-2.50612	-3.57479	-1.30897	-2.53734	-6.91349				-4.14848	-3.76285	-5.86242	-5.33164	-4.15156	-4.50419	0.172764	-4.01662	0.00421622	2.32296	-6.12738	-6.64039	0.694802	-4.90054	-0.760261	-3.79779	-4.85159	-4.49296	-3.88548	-3.49201	-3.66337	-1.20701	1.10582	-4.54434	-4.32823	-3.5963	0.889046	0.697566
685	1	1	1	0						-3.18361	-4.22719		0.209959	-1.68647	-2.71582	-1.25677	-3.75765	-6.01545				-3.76349	-4.59328	-5.30483	-3.69074	-3.49514	-4.63023	-1.31925	-3.24247	0.336236	-0.452589	-5.84885	-6.96084	0.124659	-3.95328	-0.885074	-2.37263	-4.41961	-4.68764	-2.0474	-1.96036	-1.87727	-1.62734	-0.134447	-3.67201	-4.45977	-3.64815	0.302566	1.46027
686	1	1	1	1						-2.52097	-3.1359		0.840164	-0.875311	-2.63859	-0.971284	-2.15903	-6.58968				-3.21977	-3.31007	-3.44294	-5.86108	-2.21259	-3.23663	0.351721	-4.16851	-0.224095	1.98461	-4.29091	-3.15466	1.37306	-5.2906	-0.44225	-2.80663	-3.76649	-4.36861	-3.2871	-3.01198	-3.46915	-0.155008	-0.365542	-2.91903	-4.57548	-2.08373	1.66564	0.77191
687	1	2	1	0						-2.0759	-4.11831		0.100598	-1.59792	-3.78701	-1.25284	-2.66321	-6.24805				-4.14116	-4.82696	-6.01811	-2.53433	-3.79941	-4.6513	-0.336339	-3.59859	0.65808	2.05303	-6.69024	-6.54489	0.410087	-5.02856	-2.02276	-2.10821	-4.96754	-4.8573	-3.83828	-4.08757	-3.54688	-1.87511	-0.453656	-4.52333	-4.64858	-4.32785	1.08184	0.266815
688	1	2	1	2						-3.34113	-2.80243		-0.7552	-4.56437	-2.59546	-0.652746	-3.96728	-5.57854				-2.74442	-3.93799	-4.06069	-2.19288	-3.29242	-3.43429	-0.914217	-4.10043	-1.0272	0.778916	-4.51606	-3.41766	-0.266387	-4.97931	-0.642427	-3.27181	-3.45469	-4.30961	-3.38219	-2.02851	-3.61726	-3.15615	-0.577838	-3.57358	-5.30957	-3.14758	-1.19519	1.49952
689	1	2	1	1						-3.17798	-2.91524		2.33453	-2.3787	-2.49023	-2.33844	-2.88114	-5.92603				-4.65911	-3.96782	-4.84122	-4.39811	-1.80654	-3.56919	-0.0486901	-4.14489	0.0364938	1.40836	-4.19855	-2.44254	1.92196	-5.40078	-1.58814	-2.58392	-4.9632	-4.832	-7.08125	-5.40562	-7.20329	-1.84736	-0.669545	-3.81828	-7.40868	-2.48067	0.025293	3.70899
690	1	2	1	0						-2.8956	-4.9624		0.446448	-2.38763	-4.43548	-2.39828	-3.90766	-6.8838				-4.85011	-4.83357	-7.00868	-3.69863	-4.74979	-5.58546	-0.887661	-2.84485	-0.682608	0.725815	-6.29087	-4.27181	-0.268625	-4.23599	-1.05526	-3.5848	-5.7436	-5.60404	-1.81204	-1.68714	-1.75899	-1.44134	-0.37751	-4.67671	-4.22876	-4.30824	0.391812	1.45495
691	1	1	1	0						-1.98854	-4.55042		1.08641	-1.29201	-4.58627	-0.541101	-3.74307	-6.7355				-4.53696	-5.11462	-5.63039	-4.63731	-4.12554	-4.21531	-0.656817	-4.32055	-0.012789	0.379024	-5.95809	-6.68416	1.50848	-5.17057	-0.0589295	-2.22756	-5.64405	-4.94628	-2.3733	-1.88796	-2.69653	-2.46135	-0.155474	-4.09478	-3.94177	-3.952	1.24412	-1.25019
692	1	0	0	1						-2.59633	-2.96768		-0.82738	-3.58204	-4.07479	-1.6715	-2.89287	-7.08687				-3.54254	-4.73716	-6.26366	-4.01363	-3.86042	-4.14354	-1.58507	-4.19855	-2.3067	1.62249	-5.23902	-6.17995	-0.349049	-5.40593	-1.32385	-4.36732	-4.91233	-4.74753	-3.87817	-3.69716	-4.11541	-2.47559	-1.42801	-3.80939	-6.049	-3.24656	0.0389856	-0.858731
693	1	1	1	1						-2.82106	-4.44702		-0.993536	-2.46401	-3.30905	-1.67213	-2.80039	-5.78108				-3.83176	-4.15683	-5.08589	-5.71821	-2.92975	-3.97004	-0.781314	-3.81237	-0.272552	1.79676	-5.2435	-4.84882	0.567431	-4.6438	0.404353	-3.44054	-4.65496	-4.86332	-4.26333	-4.23242	-4.30901	-0.612545	-0.955284	-3.86668	-6.04635	-3.05829	0.631714	0.0424976
694	1	2	1	1						-1.67479	-3.37255		2.31998	0.265741	-2.8793	-0.894946	-1.88276	-4.74341				-3.186	-3.07164	-4.54527	-0.937936	-2.56825	-3.18424	1.12093	-5.79179	0.70905	3.69863	-4.31868	-2.17495	1.49674	-4.73193	0.197067	-1.4657	-3.69987	-3.43814	-6.1113	-5.19298	-6.12543	-1.00979	0.832018	-2.69468	-5.10709	-2.00965	0.906367	-1.63262
695	1	0	0	0						-2.59224	-4.00424		-0.506684	-3.07107	-4.19064	-2.33458	-2.86789	-6.32419				-4.23937	-4.94743	-5.98207	-5.14454	-3.30244	-4.3721	-1.5712	-3.20542	-0.925733	1.66042	-5.61087	-2.80498	0.268488	-4.28954	-0.888672	-3.87261	-5.09863	-4.99164	-3.49186	-3.51662	-3.67386	-2.68591	-0.813823	-3.91438	-6.10565	-3.21415	0.896899	-1.30828
696	1	1	1	1						-2.75877	-2.21042		-0.608698	-4.0269	-2.00913	-1.29049	-2.42096	-4.88807				-2.69388	-3.08691	-4.59583	-1.90145	-2.51825	-3.75793	-1.16311	-4.5266	-0.587567	-0.650669	-4.68237	-5.42019	-0.518719	-4.99058	-3.85373	-4.09381	-3.63553	-3.78567	-5.14459	-4.63746	-5.46093	-2.92294	-0.84278	-3.24432	-6.12419	-2.75382	-0.300281	2.26506
697	1	0	0	1						-2.93792	-4.15708		0.548493	-1.41341	-2.90777	-1.01251	-2.60894	-5.72781				-4.63394	-3.71039	-5.20573	-4.46979	-2.50833	-3.61415	-0.197971	-3.86672	-0.165892	2.52559	-4.68892	-4.84505	1.25224	-4.71095	-0.937192	-2.58095	-5.09821	-4.29394	-2.07138	-2.18035	-2.06762	-5.04702	-0.124448	-3.99723	-4.45013	-3.30898	2.63317	2.00879
698	1	0	0	1						-2.96924	-3.49097		1.57068	-2.10927	-2.3899	-0.888872	-1.23586	-5.87838				-3.11634	-3.19647	-3.84942	-3.70029	-2.71259	-3.28963	-0.405538	-5.04127	-0.547792	2.36903	-4.46731	-6.04929	0.54994	-4.98848	-0.607289	-3.03563	-3.72914	-3.48833	-2.89263	-2.71817	-3.23312	-1.49217	-0.471213	-3.07367	-4.61858	-2.06503	1.32616	2.00364
699	0	1	1	2						-3.26982	-3.47064		-1.61986	-5.32283	-3.53826	-1.31089	-3.15179	-5.09198				-3.76594	-4.5191	-6.94373	-5.12098	-4.4696	-4.19953	-3.05402	-2.11329	-0.388861	-4.75642	-5.71718	-1.31546	0.108163	-5.70972	-0.95458	-3.84256	-5.49872	-5.14534	-5.05392	-4.63048	-5.33999	-5.01398	-0.502753	-4.19764	-5.81144	-2.66641	-0.491028	1.11801
700	1	1	1	1						-2.9088	-2.97226		-0.565598	-2.64094	-2.29175	-1.09175	-2.50877	-5.18495				-3.15601	-3.7269	-4.98547	-1.91836	-3.28904	-3.75795	-0.428545	-4.07311	-0.963247	1.44267	-4.88937	-6.35679	-0.226848	-3.19179	-1.1785	-3.22046	-3.91205	-4.38661	-1.77086	-0.0697721	-1.33036	-2.77463	-0.622927	-4.04649	-5.12594	-2.50313	0.31161	2.28777
701	1	0	0	0						-2.98668	-4.54289		-0.0042127	-2.40668	-4.52542	-1.68178	-3.86952	-7.35335				-4.62984	-4.84973	-6.56103	-3.26662	-3.86209	-5.30537	-0.769853	-3.21245	-0.340928	1.26973	-6.23566	-4.16867	0.56829	-3.92039	-1.03403	-3.05881	-5.42247	-5.60749	-1.29324	-1.04227	-1.70676	-1.55053	-0.436019	-5.33597	-4.32868	-4.0977	0.489021	2.90844
702	1	2	1	1						-3.35349	-4.19125		0.839031	-1.94429	-4.19675	-0.267157	-3.02617	-6.5463				-4.98954	-4.54608	-4.43613	-5.77705	-3.04224	-4.93726	-0.961575	-5.20663	0.591473	2.2642	-6.22674	-6.29672	1.39973	-3.41946	0.396279	-3.05694	-5.74752	-5.62491	-6.2197	-6.01287	-8.44909	-3.91839	-0.0445604	-4.49124	-6.80057	-3.40342	0.756363	0.151201
703	1	1	1	1						-2.65152	-3.24673		-0.497247	-0.859365	-2.5329	-2.30421	-2.18686	-5.17145				-3.88326	-3.06495	-4.68584	-7.63618	-2.85368	-2.89186	-0.308105	-5.96156	0.0927266	1.98789	-4.78743	-1.76902	0.366192	-5.15117	0.134023	-2.84706	-3.97088	-3.50693	-6.8696	-8.13138	-8.23481	-4.8576	1.66678	-3.08425	-4.89012	-2.16817	0.208018	-1.48177
704	1	2	1	0						-2.94389	-4.49321		0.831761	-1.92114	-3.55836	-0.832042	-3.38411	-6.09271				-4.01305	-4.20128	-5.78683	-4.30133	-3.55749	-4.25508	-0.473287	-3.03373	-0.0751843	1.57205	-5.71595	-6.15543	0.897125	-4.93372	-1.26615	-3.29062	-4.83618	-4.57846	-1.53585	-1.77128	-1.37555	0.156481	-0.379	-4.12693	-5.13262	-3.67231	0.526424	1.77697
705	1	0	0	1						-2.54187	-3.45357		-0.707343	-2.66943	-2.58601	-2.20145	-2.86258	-5.84954				-3.33756	-4.0447	-5.03003	-4.44754	-2.77578	-4.05545	-1.13125	-4.16299	-2.14892	-0.0910776	-4.17283	-6.20646	-0.937908	-5.44406	-1.57391	-5.22738	-4.40934	-3.97267	-5.03058	-4.62185	-3.40731	-2.03404	-0.667181	-3.08162	-5.0883	-2.60091	-0.81342	-0.631577
706	1	0	0	0						-3.55623	-5.47285		-0.891613	-3.07723	-5.00581	-1.80662	-4.68723	-6.44561				-5.00629	-5.42269	-6.6938	-4.1571	-4.82034	-4.66459	-1.74125	-2.73835	-2.07012	-3.13748	-7.19269	-5.73099	-2.76895	-3.63103	-2.50918	-4.81037	-5.64254	-5.39996	0.118037	0.0826941	0.196568	-5.72976	-0.662891	-5.15008	-3.83433	-3.93206	-1.64503	0.729321
707	1	1	1	1						-3.17549	-3.74546		-0.344559	-1.39682	-3.95156	-0.95951	-3.52853	-6.08502				-4.41355	-4.73136	-5.75068	-2.37111	-3.48327	-4.71557	-1.15065	-4.53233	-0.83573	1.50127	-5.62518	-6.45216	0.674878	-4.49455	-0.278006	-2.8263	-5.28988	-4.78125	-4.57273	-4.54683	-4.36364	-4.04211	-0.483397	-4.34027	-5.9272	-3.56548	0.116596	1.12591
708	1	2	1	1						-2.25254	-3.52677		-0.19355	-2.66606	-2.41154	-0.949915	-1.27539	-5.14087				-2.81912	-3.13148	-3.82213	-5.44134	-2.44017	-3.69031	0.452132	-4.96469	-0.407523	2.5957	-4.06944	-6.97279	1.614	-5.48156	-1.10787	-2.03326	-3.63768	-3.60179	-4.23414	-3.78544	-4.0196	-0.41014	0.281197	-2.63232	-6.14103	-2.32767	0.906187	1.81165
709	1	2	1	0						-2.66853	-4.79896		-0.137402	-2.57884	-4.85011	-2.31035	-3.91911	-6.45204				-4.83069	-5.56768	-5.89721	-3.78008	-3.90732	-4.6539	-1.47594	-4.37563	-0.771342	-0.519795	-6.37507	-2.76702	1.21123	-5.41718	-0.684339	-3.64198	-5.58318	-4.99056	-3.11317	-2.92508	-2.94955	-1.92645	-0.791984	-4.57367	-4.5191	-3.75862	1.16341	1.19919
710	1	2	1	1						-2.99654	-3.80291		-0.778518	-2.70812	-2.86364	-1.41368	-3.45731	-6.42344				-2.74918	-4.05728	-5.20041	-3.11083	-3.40936	-3.59666	-1.80366	-4.57163	-0.0366451	1.4939	-4.7357	-4.55043	0.542976	-5.66321	-0.715545	-2.81229	-5.14055	-4.33836	-4.82212	-4.3311	-4.54245	-4.50392	0.0322086	-4.28016	-5.40863	-2.39447	-0.334969	2.02256
711	1	2	1	0						-2.67367	-4.83909		1.42529	-2.0683	-4.58326	-1.93235	-3.38114	-6.80965				-4.71968	-4.85475	-5.29157	-3.1318	-3.38493	-4.65114	-0.344076	-4.05897	0.568344	1.19363	-5.42925	-4.85283	0.582851	-4.8786	-1.54618	-2.16035	-5.65665	-4.94226	-1.40832	0.0784004	-1.26883	-0.884429	-0.639642	-4.8321	-4.05237	-3.85442	1.41794	0.0197307
712	1	1	1	0						-2.72542	-3.08301		-0.354935	-2.63038	-4.0869	-2.44193	-3.35586	-6.92767				-4.36989	-5.22525	-4.57538	-4.32516	-3.02086	-4.31371	-1.28552	-4.48239	0.0815528	2.24305	-5.83787	-4.74623	0.982145	-5.2936	-0.567808	-2.78332	-5.23323	-4.82493	-4.95732	-4.85605	-4.76635	-1.63982	-0.87196	-4.34586	-5.69456	-2.84895	1.4121	1.62633
713	1	1	1	1						-2.77007	-2.21786		-0.187835	-0.242937	-0.499426	-0.715811	-1.62674	-4.96548				-2.95197	-2.67307	-3.88261	-3.56283	-2.15125	-3.55199	0.139589	-4.0796	-0.0772685	-0.167051	-4.09918	-6.59319	0.172031	-4.20934	-1.57364	-2.47541	-3.26676	-3.87567	-2.27989	-1.27157	-2.0951	-1.1206	1.65531	-2.72299	-4.20446	-2.19573	0.908664	2.33542
714	1	1	1	1						-3.30006	-4.58296		-0.446375	-2.61416	-3.43943	-1.38741	-3.35744	-5.86538				-4.19797	-3.95626	-5.48776	-4.72555	-3.21948	-4.26142	-0.813908	-4.3411	0.0284765	1.06424	-5.03055	-2.36805	0.670715	-4.9113	-0.46609	-3.41979	-4.69174	-4.92008	-3.9178	-3.86402	-3.60925	-1.12469	-0.533332	-3.71812	-5.13068	-3.07126	0.940824	1.83826
715	1	0	0	1	-0.365762	0.0514286	0.183289	0.351933	-0.382953	-3.67014	-3.93269	-2.72924	-4.6297	-3.35305	-3.35984	-1.9425	-2.46945	-6.13259	-6.20764	-4.31483	-6.31672	-3.50936	-4.15943	-5.0115	-5.23593	-3.58694	-5.12266	-7.70432	-3.77261	-0.604846	-0.412724	-5.15268	-8.03616	0.644711	-6.29423	-2.31577	-3.7791	-4.44913	-3.8621	-4.00236	-4.05652	-4.49327	-1.50371	-3.04552	-4.54542	-6.32429	-4.19544	-4.35693	0.937311
716	1	1	1	1	-0.351357	0.0859064	0.0978151	0.443938	-0.33455	-4.17582	-3.56793	-1.3175	-4.18078	-3.88122	-1.90121	-0.367402	-2.07502	-6.42375	-5.83356	-2.91595	-4.13995	-2.76305	-3.07386	-4.84927	-6.43161	-3.25731	-4.45746	-7.79756	-5.17912	-0.769265	0.823718	-4.58756	-7.43951	0.787985	-6.67118	-1.27997	-4.91388	-3.71489	-4.45345	-3.19576	-3.96574	-4.00333	-1.4645	-3.48072	-4.15452	-5.88661	-3.83487	-3.82837	-2.17664
717	1	0	0
718	1	2	1
719	1	1	1
720	1	0	0	0	-0.285762	-0.174646	0.296038	-0.0379832	-0.0383673	-4.09366	-3.94995	-2.38002	-4.32632	-3.13924	-3.23495	-1.56651	-2.42091	-6.31527	-6.33746	-2.87296	-4.17626	-3.72116	-4.03354	-5.10076	-4.2907	-3.6552	-5.18882	-7.21941	-4.07489	-0.690031	-0.835208	-5.3657	-7.46605	1.31531	-6.62077	-2.99665	-4.28529	-4.59047	-4.24016	-1.94195	-1.75064	-2.35859	-1.78454	-2.77599	-4.74878	-5.4845	-4.05867	-3.14045	0.417633
721	1	1	1
722	1	0	0
723	1	0	0
724	1	0	0
725	1	2	1
726	1	1	1
727	1	1	1
728	1	0	0	1	-0.399376	-0.231116	0.258776	0.284226	-0.178968	-3.84811	-4.57651	-1.88887	-3.14513	-1.84579	-3.74473	-0.710134	-2.16714	-6.67727	-6.29932	-2.9578	-5.30214	-3.98077	-4.95502	-5.58164	-6.98643	-3.79748	-5.57822	-8.25492	-5.64111	-1.76794	1.26584	-5.58851	-9.39243	1.57502	-7.09964	-4.03019	-4.7621	-4.85223	-3.9819	-5.7106	-7.02319	-5.88569	-2.33606	-2.8543	-5.50815	-6.08015	-4.34222	-3.86886	-1.36821
729	1	2	1
730	1	1	1
731	1	0	0	1	-0.321104	-0.0758223	0.1588	0.336951	-0.358079	-3.52798	-3.50921	-2.1052	-3.2424	-3.00506	-3.89132	-2.14604	-2.42073	-6.68313	-6.45047	-3.39527	-6.02778	-3.90352	-4.59567	-5.26359	-6.68313	-3.19878	-5.09018	-7.18063	-4.60418	-1.61239	-0.695774	-4.92469	-8.19771	0.52632	-6.93181	-3.49991	-5.33264	-5.10621	-4.15748	-4.86892	-3.8621	-4.68313	-1.41697	-3.53474	-4.64751	-7.09817	-3.96431	-3.97716	0.7737
732	1	0	0	1	-0.240048	0.235918	-0.137767	0.597599	-0.556687	-3.22342	-3.3982	-4.24983	-5.07361	-4.25499	-1.80437	-1.77068	-1.60948	-6.64947	-6.4705	-3.75412	-5.41546	-2.74258	-3.57973	-4.27936	-5.16145	-2.70792	-4.12946	-7.09199	-5.40776	-1.11432	1.35301	-5.30414	-6.52773	1.09517	-7.34764	-1.97438	-2.74621	-3.53399	-3.29791	-5.97936	-6.05546	-6.41546	-1.60151	-3.74682	-4.74561	-7.6048	-3.39725	-3.61252	-0.307158
733	1	0	0
734	1	1	1
735	1	0	0	2	0.142761	0.522977	-0.535174	0.224778	-0.470924	-3.76571	-4.13581	-2.10792	-5.74238	-4.37861	-2.25307	-1.99944	-2.33331	-5.69948	-5.06431	-1.96211	-3.08229	-3.87785	-4.94361	-5.10924	-4.05752	-3.33999	-4.75881	-8.26867	-4.46356	-1.93736	-2.73221	-4.47256	-5.75331	0.10703	-6.39135	-3.08919	-4.65268	-4.19791	-4.45461	-5.15199	-2.89893	-4.88534	-6.78101	-3.31751	-5.2492	-6.70477	-4.10223	-5.80924	0.917497
736	1	0	0
737	1	1	1
738	1	2	1
739	1	1	1	0	-0.407251	-0.40533	0.732821	-0.201248	0.298439	-3.68841	-4.59983	-2.85967	-3.47913	-2.39871	-4.48835	-2.40307	-3.56625	-6.55652	-6.25019	-2.67677	-3.66942	-4.7163	-5.7919	-6.0404	-5.54879	-3.92325	-6.28833	-7.66942	-3.52772	-0.519196	-0.588629	-6.02959	-7.34079	0.809894	-6.1299	-2.68948	-3.39871	-5.40918	-5.3275	-2.39437	-2.36946	-2.83124	-2.29883	-2.70982	-5.40918	-6.1299	-5.15904	-3.63011	-0.622736
740	1	1	1
741	1	2	1
742	1	0	0
743	1	0	0	1	-0.124226	0.0717887	-0.0939736	0.178103	-0.214694	-4.98702	-3.53771	-2.92193	-4.79994	-3.62137	-1.88786	-2.09053	-2.15296	-7.00939	-6.61707	-3.52961	-5.83946	-3.00657	-4.56645	-4.43196	-5.0207	-3.77577	-5.03211	-7.54996	-3.97047	-0.784785	-0.672325	-5.11457	-4.15764	0.240317	-5.98702	-3.81463	-3.71018	-4.30895	-3.21173	-3.09053	-2.7878	-2.69651	-4.54178	-2.93525	-5.33696	-6.28147	-3.78057	-3.89565	-0.818947
744	1	0	0
745	1	0	0
746	1	1	1	3	0.748475	0.0365426	-0.703625	-0.189916	-0.0917647	-3.67971	-3.24276	-5.90976	-4.67319	-3.95854	-3.17664	-2.31842	-2.622	-4.82772	-3.80435	-1.46576	-1.53177	-2.61104	-4.1492	-4.21642	-2.60326	-2.49568	-4.26468	-7.87939	-3.11673	-2.03651	-4.53361	-4.02972	-7.44198	-5.86444	-5.48136	-4.65057	-4.73643	-3.34801	-3.03076	-3.3108	-2.26713	-1.55671	-6.33507	-3.58018	-4.00902	-4.85702	-3.68956	-7.76391	-0.724569
747	1	0	0
748	1	0	0	1	-0.271837	-0.0709244	0.110876	0.278848	-0.331477	-2.75454	-3.16807	-1.68084	-4.59766	-3.17654	-2.43788	-2.16266	-2.10263	-5.30993	-6.63719	-2.77094	-4.24997	-4.29404	-4.08601	-5.2072	-4.07919	-3.23979	-5.25765	-6.17291	-4.78105	-0.0885798	0.970964	-4.58472	-7.77737	0.677626	-6.96581	-2.63136	-4.98268	-3.98481	-4.8646	-5.88428	-5.73386	-6.38085	-1.61852	-2.38435	-5.19732	-6.31526	-3.43933	-4.9912	-0.168526
749	1	1	1
750	1	1	1
751	1	0	0
752	1	1	1	2	-0.0632413	0.150924	0.0128211	0.062473	-0.187035	-3.53004	-4.35077	-1.46247	-5.21612	-4.20663	-3.45367	-1.55466	-3.22209	-5.80824	-4.53152	-2.115	-1.39894	-3.3986	-4.6584	-5.10615	-3.68451	-3.52561	-5.42587	-7.23048	-4.65517	-0.5778	-1.94952	-5.7728	-3.37582	0.432108	-6.9515	-2.55617	-4.42863	-4.32487	-3.93966	-3.50947	-3.48202	-2.74505	-3.69442	-2.48202	-5.1972	-5.63275	-4.01221	-5.25473	1.02143
753	1	2	1
754	1	0	0	0	-0.377383	-0.510876	0.750876	-0.25599	0.581561	-4.28453	-6.72624	-3.39358	-5.49771	-3.57558	-6.19242	-1.82294	-4.35354	-7.17762	-5.64258	-3.1557	-3.73976	-5.79233	-5.79233	-6.93435	-6.10583	-6.07808	-7.40001	-8.3329	-2.50577	-1.82799	-0.346537	-7.3329	-7.58287	-0.14397	-5.6025	-2.20549	-5.10583	-6.86159	-7.09189	-2.41512	-1.60374	-2.6838	-3.53258	-4.40862	-6.76996	-7.58287	-6.19242	-4.2885	-4.7867
755	1	0	0	1	-0.0531573	0.153709	-0.133637	0.277503	-0.323217	-4.29909	-3.82767	-4.09624	-4.89718	-3.60671	-3.89849	-1.99011	-3.11836	-5.62188	-3.90644	-1.58106	-0.876878	-4.31485	-4.88405	-4.94272	-6.12221	-3.45438	-4.74702	-7.60025	-4.6729	-2.58318	0.663517	-5.04713	-2.45148	-0.24417	-7.54963	-2.84219	-5.8327	-5.03257	-4.02823	-8.06183	-8.37786	-9.29213	-3.36961	-3.45148	-4.62625	-6.67064	-3.5949	-4.2427	-2.37648
756	1	0	0	3	0.769796	-0.0472989	-0.524322	-0.354526	0.133637	-1.99626	-0.783013	-4.27506	-3.35233	-3.34302	-0.954906	-2.116	-1.6609	-2.94783	-5.92335	-2.38778	-3.0692	-1.94783	-2.67251	-3.70493	-2.59037	-1.02017	-3.44388	-6.6696	-1.22398	-1.01924	-3.39017	-2.54698	-4.80361	-2.53898	-3.13998	-2.8689	-3.96558	-3.29736	-2.64365	-0.729732	-0.698237	3.10625	-4.82938	-2.6901	-2.47404	-0.663789	-2.94431	-5.19753	-2.80361
757	1	0	0	3	0.324562	0.202017	-0.40581	-0.0317407	-0.129892	-4.095	-3.62788	-2.03751	-4.99846	-4.1614	-2.49349	-2.14129	-2.03511	-5.39341	-3.91899	-1.18412	-0.424437	-3.46741	-4.20653	-4.8105	-4.95704	-3.37511	-5.25312	-8.18246	-4.05318	-1.27134	-2.40033	-4.32448	-4.34215	-0.625845	-6.12018	-4.26711	-4.8064	-4.26993	-3.93008	-2.85102	-2.31719	-2.13807	-4.89055	-2.54627	-4.61172	-5.24756	-3.53861	-5.29838	-1.72062
758	1	1	1
759	1	0	0
760	1	1	1	0	-0.409844	0.067467	0.258872	0.200384	-0.237359	-4.04566	-4.21059	-2.30954	-4.37816	-3.89766	-4.03517	-2.04619	-2.95981	-6.33634	-6.21769	-2.69909	-4.95783	-4.52311	-5.21769	-5.41034	-5.37816	-3.36759	-5.88819	-7.91103	-4.0993	-0.710107	-1.00159	-4.98989	-5.37286	0.13557	-7.33634	-3.50562	-4.49695	-5.02268	-4.50562	-8.60764	-9.0733	-8.42123	-2.63987	-3.23921	-5.0021	-7.37816	-4.78966	-3.9072	2.50444
761	1	2	1
762	1	1	1	0	-0.497143	-0.104538	0.419736	0.123938	-0.0430732	-3.40472	-4.54744	-2.96035	-4.01227	-2.02665	-3.43098	-1.4911	-2.20334	-6.61273	-6.87576	-3.8421	-6.05473	-4.12444	-4.54107	-6.0367	-4.41633	-3.92883	-5.60607	-6.06384	-3.43098	-0.461102	1.47856	-4.9753	-3.80347	1.10063	-6.43688	-2.77329	-3.75844	-4.82459	-4.134	-3.93091	-3.12206	-3.33007	-2.03	-2.59695	-4.7789	-6.68112	-5.08685	-3.22041	-1.35464
763	1	0	0
764	1	1	1	1	-0.0527731	-0.0822569	-0.0072509	0.0787035	-0.0368307	-4.16999	-3.44339	-4.93765	-4.05615	-3.37878	-3.1776	-1.5091	-2.99973	-5.40356	-4.43242	-2.0738	-1.8426	-4.05334	-4.15188	-5.06177	-5.34067	-4.0092	-5.26087	-7.41792	-3.73759	-1.73815	-0.620384	-4.83777	-2.42243	-0.695449	-6.20379	-3.02285	-5.24799	-4.71748	-4.44706	-2.66945	-2.7706	-3.08163	-6.95325	-2.44706	-4.83295	-6.01738	-4.17303	-4.90695	-3.32706
765	1	1	1
766	1	2	1
767	1	1	1	4	0.106747	-0.429628	0.449604	-0.732629	0.774022	-3.58855	-4.61552	-1.87992	-4.17352	-2.99471	-4.32107	-2.24541	-3.26663	-5.09551	-5.88401	-2.52966	-3.52326	-4.91718	-4.85159	-6.25598	-1.90465	-4.15362	-6.17352	-5.88401	-0.894292	-0.788852	-2.19369	-5.43655	-4.85159	-0.183569	-4.05804	-3.9005	-3.58855	-5.75848	-5.643	0.309404	-0.328026	0.667087	-3.33221	-2.77359	-5.75848	-3.13399	-4.43655	-4.69958	-3.03966
768	1	0	0	2	-0.0547899	0.254742	-0.0995438	0.15515	-0.242929	-3.85746	-3.51765	-2.60112	-4.70194	-4.36257	-3.67069	-1.72004	-1.64052	-7.57758	-5.71251	-2.97448	-4.97131	-2.93269	-5.09031	-5.18526	-3.40479	-3.16335	-4.2738	-7.77022	-4.34601	-1.73209	-3.28033	-5.57758	-5.0585	0.295426	-7.38493	-2.85843	-5.4483	-3.90313	-4.46905	-4.76288	-2.96182	-4.76655	-4.27119	-3.93992	-4.56475	-7.04508	-4.79622	-5.65701	1.82433
769	1	1	1	0	-0.484178	-0.195486	0.401008	0.219784	-0.173493	-4.06919	-4.57869	-3.99735	-3.06285	-1.22635	-3.89475	-1.83253	-3.06919	-7.06919	-5.93353	-2.30979	-3.57869	-4.5536	-4.69146	-6.01926	-6.25315	-3.99011	-5.60422	-6.77599	-5.13147	-0.973677	1.2233	-5.95215	-9.13147	1.44873	-6.56072	-3.14747	-4.84389	-5.29412	-4.30904	-4.27349	-2.96272	-4.01436	-2.61068	-2.86468	-5.12617	-6.14212	-4.62274	-3.44579	-1.10747
770	1	0	0	1	-0.249172	-0.000816327	0.00388956	0.417623	-0.317167	-4.09186	-3.80835	-2.4938	-4.19271	-3.31031	-2.60305	-1.67222	-1.90045	-6.08137	-7.38254	-4.3042	-5.62765	-3.47393	-4.58256	-4.06319	-5.21261	-2.89757	-5.30725	-6.69804	-5.28903	-1.69804	1.42717	-4.38254	-6.357	0.982456	-6.92311	-3.36971	-4.96107	-4.01247	-4.32261	-4.77204	-3.64686	-4.42834	-2.46623	-1.48038	-4.45518	-6.38254	-3.52456	-3.47393	-1.67666
771	1	0	0
772	1	1	1
773	1	0	0
774	1	0	0
775	1	2	1
776	1	0	0	1	-0.553709	0.122113	0.332341	0.450084	-0.300168	-4.23831	-2.9002	-1.95984	-4.18921	-1.90444	-3.9264	-1.13274	-2.54701	-6.75227	-7.45169	-4.35569	-6.84483	-4.03996	-3.87669	-5.37438	-6.07013	-3.91381	-4.90246	-6.63491	-4.81473	-0.475985	0.915516	-5.22835	-7.14306	1.87557	-7.39969	-0.888536	-3.62835	-4.77486	-4.15918	-7.18645	-6.56166	-8.13241	-1.51792	-2.65192	-5.40609	-6.47841	-4.26859	-2.41816	-1.44962
777	1	2	1
778	1	1	1	1	-0.0864826	0.378535	-0.402737	0.58934	-0.663289	-4.3555	-2.62563	-1.02257	-4.30131	-3.83645	-1.94944	-1.11888	-0.742904	-5.79607	-6.64501	-3.81138	-5.24268	-3.42986	-2.88731	-4.27659	-4.34861	-2.73138	-4.07986	-7.24268	-5.2652	0.383902	0.311162	-3.66411	-7.19249	0.868387	-6.92331	-1.99274	-2.9754	-3.76709	-3.50062	-4.60138	-5.39397	-4.99677	-4.68565	-2.567	-3.29882	-6.59525	-2.83765	-3.69217	-2.20138
779	1	0	0
780	1	2	1
781	1	1	1
782	1	1	1
783	1	1	1
784	1	2	1	1	-0.493878	-0.0239616	0.309004	0.316206	-0.201441	-3.36095	-4.11028	-2.25318	-2.93509	-2.06003	-2.29097	-1.62094	-2.73458	-6.16613	-6.78179	-3.17374	-5.6807	-4.50717	-3.99115	-4.93509	-5.95463	-3.8564	-5.61704	-6.71362	-4.878	-0.454345	1.18148	-5.14353	-5.95463	1.2762	-6.07777	-2.99958	-3.57611	-5.1814	-4.23614	-7.06356	-5.92863	-6.24413	-3.02518	-2.65251	-5.21242	-7.41406	-4.37843	-2.56106	-1.54678
785	1	0	0
786	1	0	0	0	-0.097623	-0.191453	0.126435	0.12096	-0.0140696	-4.04235	-3.89527	-2.55916	-4.67038	-3.36931	-3.40715	-2.45243	-2.58495	-6.28322	-5.37025	-2.55597	-2.43083	-3.90878	-4.91013	-4.69826	-5.12035	-3.96976	-5.2416	-8.08006	-3.59747	-2.12784	0.178048	-5.11095	-7.09234	0.251389	-5.69124	-2.27971	-4.65664	-4.57684	-4.77288	-2.65949	-2.2588	-2.81804	-4.25707	-3.31885	-4.29382	-6.2416	-3.9279	-4.28675	-2.5084
787	1	2	1	1	-0.48581	0.285666	0.15419	0.460264	-0.411669	-3.38053	-2.69734	-3.88842	-3.72314	-2.38347	-2.06095	-0.916844	-2.09423	-5.65062	-6.67919	-3.64357	-5.23559	-3.66484	-3.672	-4.14314	-4.44041	-3.5615	-4.9655	-5.54169	-4.20411	0.519301	0.838398	-4.9655	-3.57486	0.868627	-5.41616	-1.99662	-2.30903	-4.55486	-3.76081	-5.05626	-6.51569	-6.19377	-3.05159	-3.25159	-4.69369	-7.51569	-4.01017	-3.73809	1.04218
788	1	0	0
789	1	1	1	2	-0.29527	0.395534	-0.0152221	0.213541	-0.421561	-4.17327	-3.41522	-3.00173	-4.97699	-4.48328	-2.44633	-1.89702	-2.24858	-5.28805	-6.22628	-4.02127	-4.96252	-3.52916	-3.90435	-5.01752	-3.0222	-2.96432	-4.38116	-5.88888	-4.39809	-0.0998343	-0.157224	-5.72124	-2.14187	0.904179	-6.88206	-2.93579	-3.51063	-4.09034	-4.50146	-5.2306	-4.62984	-4.85509	-2.6785	-2.72887	-4.84843	-7.44006	-3.91824	-3.78661	1.45653
790	1	2	1	1	-0.279328	0.0104202	0.135558	0.190876	-0.261465	-3.66262	-3.51937	-2.55705	-2.00806	-1.28793	-2.68852	-1.85063	-2.37148	-5.99831	-6.12462	-3.58111	-3.95995	-4.00697	-3.43803	-4.92258	-2.96944	-2.71667	-5.11055	-7.57466	-4.0355	-0.506453	1.14894	-4.60722	-6.53652	0.749605	-6.45127	-4.32131	-4.07823	-4.73455	-3.47964	-5.06913	-5.79705	-5.53026	-0.978999	-2.66262	-4.71667	-6.75265	-4.50243	-4.03771	1.01486
791	1	0	0
792	1	2	1
793	1	2	1	2	-0.042593	0.284034	-0.0959904	0.15419	-0.247923	-3.7092	-3.60858	-1.93812	-4.93431	-4.34554	-3.56963	-1.86238	-1.88519	-5.55785	-4.75217	-1.89257	-3.42355	-3.07725	-4.81386	-4.44779	-3.37883	-3.96898	-4.93431	-6.88565	-3.96509	-1.14666	-0.190176	-5.01252	-3.99257	0.0995501	-6.50036	-2.20115	-4.4697	-4.51168	-3.78784	-3.78784	-2.89766	-2.84573	-2.6139	-2.93146	-4.22191	-6.03276	-4.03276	-4.40761	0.710156
794	1	0	0
795	1	1	1	0	-0.629964	0.157071	0.419544	0.323409	-0.233806	-3.56316	-3.63137	-1.99894	-3.31555	-3.11756	-3.64285	-1.08567	-3.48535	-6.53319	-6.75875	-3.95934	-5.7477	-4.95457	-4.12469	-5.13726	-5.57167	-3.657	-5.27332	-7.08068	-4.63646	-0.451042	-0.254497	-4.74495	-4.09287	1.03631	-7.13726	-2.09506	-3.85038	-5.18493	-5.15541	-5.99976	-6.32991	-6.80384	-1.01087	-2.58636	-5.10164	-7.10869	-4.44573	-2.5487	-0.0333455
796	1	1	1
797	1	1	1
798	1	1	1
799	1	1	1
800	1	1	1	1	-0.480336	-0.0109964	0.310636	0.370276	-0.363649	-3.75526	-4.00803	-2.39436	-3.21684	-2.34506	-2.61425	-1.35073	-2.28494	-6.53287	-7.39269	-4.21684	-7.39269	-4.60068	-4.64773	-5.25276	-5.2896	-3.70879	-5.08149	-7.10318	-4.46108	-0.29583	1.12023	-5.0183	-7.0183	0.941375	-6.12521	-1.88666	-4.06012	-4.99783	-4.27106	-6.86218	-8.14758	-7.24069	-2.05482	-3.60455	-4.94791	-7.82565	-4.08688	-3.12244	0.262343
801	1	2	1	0	-0.371717	-0.245426	0.39976	0.0229052	0.119904	-2.81835	-4.34944	-2.97017	-3.21126	-3.07284	-2.64862	-1.9716	-2.33219	-6.16799	-5.01075	-2.51542	-3.44951	-3.64709	-4.19892	-4.58887	-5.2034	-3.18448	-5.0505	-7.01075	-3.62742	-0.132368	0.579346	-4.23511	-3.07591	1.43687	-6.3055	-2.36001	-3.15385	-4.63345	-4.64862	-2.98069	-3.50089	-2.87521	-2.01714	-0.464697	-4.36941	-5.47903	-3.97781	-3.06061	-1.60099
802	1	1	1
803	1	1	1
804	1	0	0	1	-0.318031	0.0408643	0.0216567	0.411285	-0.377575	-3.68152	-3.44656	-2.64366	-5.25817	-3.49997	-2.49924	-1.18246	-2.8142	-5.60519	-6.94623	-4.84936	-6.80872	-4.65344	-2.87298	-4.51624	-6.00345	-3.46797	-5.15268	-5.94623	-4.66329	-0.628914	-0.0944773	-3.98481	-5.89119	1.06786	-6.64366	-2.06141	-3.80508	-3.19253	-4.22863	-3.56464	-3.60677	-3.45937	-2.9067	-0.33594	-4.41849	-6.26815	-3.16079	-3.04469	-1.09378
805	1	0	0	1	-0.522401	-0.020024	0.35587	0.360192	-0.240624	-3.68151	-4.28563	-1.69054	-4.13581	-3.63199	-4.32364	-1.53706	-3.16571	-7.46339	-6.9559	-3.85736	-5.29661	-4.04042	-4.81163	-5.30292	-7.40789	-4.23193	-5.49557	-7.30292	-5.49196	-1.09415	0.386094	-5.34791	-7.88789	1.28523	-7.56596	-2.5308	-3.80714	-5.22892	-4.7893	-5.51376	-5.42157	-5.98607	-1.56762	-2.49557	-5.48476	-7.44931	-4.21249	-2.93491	-2.24024
806	1	1	1	2	-0.0469148	0.41599	-0.293541	0.358271	-0.379784	-3.59512	-3.55749	-2.69946	-5.49782	-3.61973	-2.75716	-1.66664	-2.07408	-5.34127	-4.38542	-1.96512	-1.95432	-2.89774	-3.48364	-4.62595	-3.32853	-2.93489	-4.07143	-7.62284	-3.81193	-1.75886	-0.680929	-4.08207	-4.36968	0.222437	-6.69946	-1.06165	-3.99298	-3.84419	-3.90528	-4.95334	-4.33616	-4.80839	-4.3034	-3.23052	-4.48364	-6.78038	-3.25923	-4.63847	-1.08368
807	1	2	1
808	1	1	1
809	1	2	1
810	1	0	0	2	-0.169748	0.507419	-0.014934	0.278367	-0.360288	-3.38907	-3.19579	-1.39961	-4.32655	-3.7373	-3.62215	-1.73837	-2.70554	-5.49004	-6.16812	-3.40428	-3.18699	-4.91473	-4.50454	-4.41622	-4.26046	-2.41537	-4.97403	-7.67447	-4.37235	1.07372	-2.53678	-4.18262	-0.860105	1.59662	-6.74158	-2.21952	-2.12687	-5.13955	-4.21206	-4.71184	-4.58701	-4.99947	-7.1797	-3.09087	-4.56405	-6.94408	-4.24212	-1.76813	0.31628
811	1	0	0
812	1	1	1	1	-0.171285	0.332245	-0.0556543	0.359808	-0.253109	-4.30953	-4.29327	-4.20694	-3.48683	-5.76325	-3.13055	-1.01135	-3.35946	-5.5092	-7.33928	-2.08854	-4.12694	-2.11331	-4.80876	-5.86055	-4.97004	-3.60733	-5.34933	-7.19935	-5.89941	-2.10868	-1.41667	-5.40417	-5.00936	-0.723342	-7.46481	-2.15679	-3.47303	-6.29327	-5.44671	-6.97522	-6.26128	-7.31281	-9.09417	-3.38336	-5.40766	-8.88471	-3.13706	-4.3972	-0.454033
813	1	1	1
814	1	1	1	1	-0.522593	0.142569	0.268283	0.353661	-0.366531	-4.62698	-4.40393	-2.16966	-4.58132	-3.3379	-3.67893	-1.09157	-3.21426	-6.46481	-5.72784	-1.80578	-2.67174	-4.12639	-5.18665	-5.30784	-5.97701	-4.11334	-5.62235	-7.62235	-4.10685	-0.959384	0.630438	-5.73783	-7.04977	1.23364	-6.64096	-2.96231	-4.06855	-5.03123	-4.4773	-4.53271	-4.60397	-4.4159	-4.95355	-3.73783	-5.02511	-7.95355	-3.92761	-3.73283	0.696686
815	1	0	0
816	1	1	1	1	-0.494166	0.042497	0.310348	0.318223	-0.239664	-3.95844	-3.64235	-2.12752	-3.37487	-3.46946	-3.15287	-2.11125	-2.54003	-6.07531	-7.78252	-4.25768	-6.71073	-4.36381	-4.28089	-4.68299	-4.55803	-2.33519	-4.79732	-6.98784	-4.48734	-0.606886	1.44158	-4.06856	-7.07531	1.23218	-6.76788	-1.15644	-3.25896	-5.37487	-5.55174	-6.76788	-6.30977	-7.30977	-2.26666	-2.9574	-4.49637	-7.72481	-3.95637	-3.22982	2.13704
817	1	2	1	1	-0.434814	0.16024	0.309868	0.361248	-0.241297	-3.02264	-3.706	-0.947348	-4.64779	-2.89622	-3.92064	-0.51084	-3.30161	-5.51548	-7.53043	-4.12671	-6.1612	-4.49334	-4.75784	-4.62354	-6.59183	-3.74035	-5.90594	-8.2085	-3.76666	0.0551581	-0.450946	-4.57623	-7.36051	1.36653	-6.25741	-2.50621	-3.43944	-5.57623	-5.45718	-4.87699	-5.19653	-4.94547	-2.65391	-2.62956	-5.30804	-7.65596	-4.45718	-3.34721	-0.78112
818	1	1	1	2	-0.34377	0.505306	0.0257863	0.360192	-0.360288	-3.74825	-3.68945	-2.08959	-4.70801	-4.86053	-2.82465	-0.932857	-2.04799	-5.34284	-6.82972	-4.36108	-5.69407	-4.35559	-3.95018	-5.29999	-3.25837	-3.09149	-4.86573	-6.52826	-4.2296	0.0840097	-0.734957	-4.56162	-6.15929	1.26764	-6.46377	-1.82434	-2.4692	-5.35742	-4.96266	-2.9915	-3.25666	-3.82718	-5.87095	-3.72799	-4.56162	-6.64855	-4.42105	-3.59361	1.02795
819	1	0	0
820	1	1	1	1	-0.584826	0.0339496	0.247923	0.445666	-0.258007	-3.55793	-3.59382	-2.04459	-3.92248	-0.752995	-2.26401	-0.523091	-2.45101	-6.34083	-5.83583	-3.46974	-3.16972	-3.48724	-2.87083	-4.67675	-6.98535	-3.03276	-4.82096	-6.62094	-5.42829	-0.256801	2.20306	-3.93443	-7.10636	1.55657	-7.10636	-1.02341	-2.40731	-4.17799	-4.81358	-5.31455	-4.98121	-4.92844	-0.751452	-2.69697	-4.50943	-5.82838	-4.37301	-2.70634	-0.374195
821	1	1	1	0	-0.52605	-0.199712	0.732725	-0.209412	0.348764	-3.36972	-4.42726	-1.66726	-4.44299	-3.18635	-3.81217	-1.83535	-2.56254	-5.31922	-6.18084	-3.71026	-5.48311	-4.29522	-4.73426	-6.27161	-3.4014	-4.22551	-5.87306	-6.494	-3.44563	-0.265179	0.891865	-5.30477	-5.30957	1.06963	-6.36847	-2.3591	-3.40525	-4.95719	-5.38864	-2.95343	-2.12107	-2.57333	-0.689378	-2.24492	-5.49947	-5.85189	-5.05861	-3.356	-0.0480424
822	1	1	1
823	1	1	1	0	-0.271261	-0.293253	0.510108	-0.347995	0.406867	-3.90695	-5.08479	-3.47387	-3.2019	-2.99817	-4.25918	-2.27133	-3.47154	-5.25918	-3.14309	-2.92282	-4.1618	-4.82414	-4.91011	-6.26727	-0.776495	-4.9038	-5.97482	-7.38545	-1.85502	-0.670198	0.807386	-6.07058	-7.35068	0.614964	-5.0219	-2.69179	-3.64234	-5.63448	-5.54333	3.36683	3.26464	3.06965	-4.07412	-2.64629	-5.21944	-6.53355	-5.07766	-3.91645	-0.446084
824	1	2	1
825	1	0	0	1	-0.44461	0.0586315	0.21431	0.247539	-0.149868	-3.2047	-4.19711	-1.05308	-5.05995	-2.56435	-3.126	-1.46185	-2.47901	-5.90657	-5.19711	-2.7842	-5.13413	-3.75117	-3.93155	-5.64664	-4.13776	-3.95858	-4.678	-7.01587	-5.1233	-0.899814	1.47658	-4.60585	-6.42203	1.1793	-6.97634	-2.16435	-3.54074	-4.54676	-4.65182	-3.52164	-4.99927	-3.70064	-0.80299	-1.22362	-5.61594	-6.93787	-4.77923	-3.1072	-0.992474
826	1	2	1	0	-0.513277	-0.174262	0.588091	0.107227	0.0109964	-3.83102	-5.2323	-2.44231	-4.35852	-3.50025	-4.23987	-1.38871	-3.4621	-6.2024	-6.6398	-3.65871	-4.4434	-4.6199	-4.35852	-5.26669	-5.99595	-4.55943	-5.3059	-7.80973	-3.87456	-0.183105	1.45874	-5.94554	-8.72226	1.68841	-6.85553	-1.45962	-3.73024	-5.2323	-5.29009	-1.74566	-2.62982	-2.89086	-1.632	-3.25706	-4.99595	-6.19502	-5.13025	-2.13157	1.43092
827	1	0	0
828	1	1	1	0	-0.301897	-0.324274	0.594526	-0.131909	0.252437	-2.96842	-4.43191	-1.11669	-4.30731	-3.09371	-3.51415	-1.2912	-2.74526	-6.82237	-6.41711	-3.57034	-4.59303	-3.93379	-5.26364	-5.43936	-5.50044	-3.94171	-5.548	-7.41711	-3.78865	-0.56804	-0.216036	-5.41711	-5.06604	1.41384	-6.14918	-1.84694	-4.63521	-4.877	-4.51612	-2.62031	-3.25374	-2.74642	-1.28699	-3.49266	-4.76972	-5.11893	-4.84694	-3.53397	-2.30475
829	1	1	1	2	-0.334166	0.233133	0.166771	0.208067	-0.318511	-3.43219	-2.91821	-0.482532	-3.72038	-5.12818	-3.07623	-1.86248	-1.87587	-5.27663	-6.10907	-2.35325	-3.97907	-2.59878	-4.31261	-4.60211	-6.34205	-2.63704	-4.22772	-6.71314	-4.26601	-0.1178	1.37644	-4.53257	-1.21873	1.62961	-5.79222	-0.155694	-3.45613	-3.80241	-4.67987	-7.65656	-8.54965	-8.4184	-2.68575	-0.0330079	-3.89757	-5.52411	-3.37211	-2.97042	0.569542
830	1	1	1
831	1	1	1	1	-0.220072	0.258199	-0.194814	0.563025	-0.615174	-4.25057	-2.78391	-1.18497	-5.26411	-2.5427	-1.84923	-1.04367	-0.633881	-5.8665	-5.19644	-2.99716	-2.97017	-2.2995	-2.67544	-4.29159	-6.6701	-3.07209	-3.57956	-6.49727	-6.92008	-0.368982	2.22475	-3.37265	-5.97168	2.08498	-7.99203	-1.21321	-3.00438	-3.13236	-2.95511	-8.54457	-8.364	-8.80761	-3.12785	-2.78258	-3.17592	-7.16606	-2.7355	-4.34818	-0.197469
832	1	1	1	0	-0.222857	-0.357695	0.653397	-0.412245	0.538055	-3.19433	-4.38028	-1.25978	-3.53704	-1.85558	-4.48117	-1.23271	-3.20062	-6.36844	-6.74319	-4.33121	-6.83142	-4.5043	-4.37317	-6.15823	-1.88858	-4.67455	-6.11804	-7.53837	-2.94635	0.168178	0.21081	-6.00378	-5.70697	1.93826	-6.01112	-1.69104	-2.516	-5.70102	-5.2122	1.121	1.08965	0.357785	-2.04322	-2.91416	-5.07124	-2.5537	-5.39221	-2.90217	-1.56716
833	1	0	0
834	1	1	1
835	1	0	0	4	0.0462425	-0.280384	0.425114	-0.583962	0.576279	-3.34294	-4.06507	-2.97392	-4.7692	-3.44727	-3.38607	-2.24983	-2.68033	-5.73358	-6.58863	-2.58863	-4.50117	-4.0799	-3.97219	-5.31854	-2.74388	-2.80881	-4.96873	-7.09113	-3.15253	1.00196	-0.289421	-4.6317	-3.67891	0.77885	-4.90791	-2.28807	-1.89719	-4.60463	-4.78735	-0.584987	0.0101894	-0.388091	-2.58598	-2.53271	-4.58334	-3.39764	-3.91122	-3.24773	-0.747574
836	1	1	1
837	1	0	0
838	1	1	1
839	1	1	1	0	-0.25407	-0.306315	0.399856	0.109724	-0.0385594	-3.34381	-4.05941	-1.44781	-5.28334	-4.03882	-4.5648	-0.385992	-3.18327	-6.76447	-7.12061	-3.75324	-5.34381	-4.55501	-5.28334	-1.65029	-5.15467	-2.42017	-5.78719	-7.59454	-3.87572	-0.85083	1.12447	-4.71281	-9.64899	1.42392	-6.50394	-2.16332	-4.52925	-4.98311	-4.54208	-2.3382	-2.79676	-3.11461	-2.08147	-3.66819	-5.47907	-6.43057	-4.89822	-3.76447	0.160221
840	1	0	0	0	-0.602977	-0.184154	0.562833	0.152653	-0.00609844	-3.93648	-5.46854	-1.98284	-4.41186	-2.85455	-5.18224	-1.82609	-3.41307	-6.81327	-6.52492	-2.54665	-4.4461	-5.28915	-5.61664	-6.62222	-7.50416	-5.2803	-6.39504	-7.58905	-4.44362	-2.04006	1.34598	-6.78796	-7.22406	1.46191	-7.09429	-3.40583	-4.58088	-6.06359	-5.47358	-5.17402	-5.20718	-5.41913	-2.22141	-3.2315	-6.19882	-7.03353	-5.56736	-3.89536	-0.0784989
841	1	1	1	1	-0.547851	0.190684	0.22449	0.541224	-0.359232	-5.06979	-4.28931	-3.58733	-3.55194	-2.36299	-3.55436	-0.307127	-2.64272	-6.26936	-6.85829	-3.73003	-6.2853	-4.9254	-3.97463	-4.94426	-8.25359	-3.61854	-4.81425	-6.85829	-6.51976	-0.200548	1.92851	-4.74373	-9.45522	2.60861	-7.19219	-2.02226	-2.94189	-5.36352	-4.69234	-7.52922	-8.2853	-9.87026	-7.25359	-1.97463	-4.76034	-7.87026	-4.07498	-2.19172	-1.67124
842	1	1	1	0	-0.46958	-0.29623	0.748571	-0.21114	0.495414	-4.27192	-4.44736	-1.27398	-2.25413	-3.04324	-4.95661	-1.23656	-3.47562	-6.49798	-7.01994	-4.32806	-5.36283	-4.69801	-4.77396	-3.35114	-6.28297	-3.76231	-6.72038	-6.75075	-2.85413	0.849004	0.339643	-5.87907	-2.16963	1.94414	-5.1864	-1.04324	-2.23656	-6.01994	-6.91302	-2.11675	-2.2487	-2.67963	-0.683288	-0.0473625	-6.13541	-4.21788	-5.31665	-1.56219	-2.8035
843	1	0	0
844	1	1	1
845	1	1	1	0	-0.34377	-0.355582	0.772965	-0.445378	0.580696	-3.54657	-4.46255	-1.67679	-4.32786	-3.21022	-4.89684	-2.04338	-3.24774	-6.08778	-5.8615	-3.05415	-3.22324	-4.72294	-4.76585	-6.49377	-4.57729	-4.7713	-6.33997	-7.35627	-2.29606	-0.287	-0.777465	-6.10145	-6.17184	0.3904	-5.59653	-2.10748	-3.00513	-5.83842	-6.66595	-1.49321	-2.44501	-2.02535	-2.38003	-2.84128	-5.26111	-4.49377	-5.55831	-3.84991	-0.615719
846	1	1	1	0	-0.403313	-0.325234	0.799664	-0.373253	0.517983	-3.13515	-4.86098	-2.17659	-3.5575	-3.42498	-5.53039	-2.43034	-3.73847	-6.44112	-7.17809	-3.28085	-4.51892	-5.23949	-5.7721	-6.50002	-4.20234	-4.77664	-6.54582	-7.62555	-3.71211	0.117145	-1.59413	-6.14246	-5.6841	0.918627	-6.01889	-2.28894	-3.49252	-6.48507	-6.64204	-2.66502	-1.95184	-2.76644	-1.1326	-3.50002	-5.79958	-5.03513	-5.82759	-3.03649	-0.133512
847	1	2	1	0	-0.371429	-0.21383	0.557935	-0.0804322	0.153133	-3.32424	-3.85476	-1.3765	-3.68127	-2.37794	-4.41587	-3.44574	-4.28052	-6.82305	-6.76165	-3.60514	-5.79202	-4.41587	-5.28052	-6.21733	-5.56525	-3.81523	-5.88718	-7.25915	-2.92034	0.0430219	0.496526	-5.30222	-6.34661	1.02789	-4.85476	-2.97157	-3.02018	-5.70275	-5.64617	-5.82305	-6.82305	-6.76165	-1.99346	-2.76918	-6.13716	-6.48863	-4.90367	-3.29133	-1.86279
848	1	0	0	0	-0.365762	-0.196927	0.549964	-0.154862	0.284706	-2.97626	-4.43742	-2.18849	-4.38133	-2.8231	-4.82934	-1.90312	-3.26397	-6.09404	-5.96019	-3.07662	-3.58449	-4.56353	-5.44379	-5.85458	-6.33323	-3.89328	-6.48261	-7.50908	-3.02556	-1.50908	-1.96362	-5.92412	-5.01604	0.828623	-5.80454	-2.48097	-4.16068	-5.66406	-5.20869	-3.30107	-4.12954	-3.9832	-2.28955	-3.38745	-4.86309	-6.62011	-5.11422	-3.18182	-0.784189
849	1	1	1	0	-0.449988	-0.328595	0.600672	-0.0338535	0.222569	-3.44666	-5.43862	-2.77565	-3.95319	-2.62213	-5.34551	-1.29385	-3.98796	-5.80119	-5.97628	-1.40691	-4.60854	-5.68254	-5.53815	-5.97628	-7.23003	-5.28662	-6.68254	-6.84301	-2.24397	-0.657842	-0.203402	-5.93047	-7.47104	0.503114	-5.04783	-2.95893	-4.76055	-6.28662	-6.28662	-5.31576	-7.23003	-8.12312	-1.96469	-3.25099	-6.17558	-7.12312	-4.88608	-4.64507	-2.64045
850	1	0	0
851	1	0	0	1	-0.343001	0.0168547	0.188379	0.300936	-0.177239	-4.49179	-4.47439	-3.94312	-4.87958	-2.91435	-4.14458	-2.16188	-3.23168	-6.47439	-4.64741	-2.01496	-1.74573	-4.20889	-5.36501	-5.46455	-5.95686	-4.1154	-5.69843	-7.85686	-4.17237	-2.32883	-0.138454	-5.90267	-4.38345	0.545158	-7.20479	-1.83966	-5.70422	-5.1058	-4.61437	-4.66987	-5.35134	-5.18849	-3.53365	-3.49806	-5.5401	-6.31549	-4.49179	-4.32437	-3.65299
852	1	0	0
853	1	0	0
854	1	2	1
855	1	0	0	0	-0.342617	-0.466987	0.746843	-0.383433	0.542281	-4.23677	-5.3606	-2.5847	-4.0745	-3.00238	-5.52628	-1.44061	-4.0496	-6.73097	-6.29411	-3.14161	-5.16371	-5.54163	-5.77564	-6.58073	-3.28439	-4.64973	-7.00106	-7.3606	-3.93624	-0.896536	-0.907369	-6.48861	-8.76659	0.679043	-4.34033	-2.72329	-4.43031	-5.95924	-6.32034	-1.70968	-0.408381	-1.17264	-1.8037	-3.3353	-6.9186	-4.56104	-5.92865	-4.0745	0.206818
856	1	2	1	0	-0.255414	-0.392077	0.71054	-0.443649	0.550348	-3.71803	-4.46813	-2.66636	-3.99648	-3.19811	-4.72339	-1.82968	-3.27211	-6.06514	-6.33363	-3.16492	-5.12536	-4.75597	-5.088	-5.92681	-2.73778	-4.01608	-6.7056	-7.03817	-2.61232	-0.271951	-0.616472	-5.52627	-6.83886	0.438261	-5.23336	-2.34322	-3.47716	-5.91859	-5.69152	-0.702948	-0.200136	-0.443595	-2.47791	-3.07881	-5.40648	-3.38792	-5.52627	-3.43698	1.27106
857	1	1	1	0	-0.433373	-0.313133	0.614406	-0.00177671	0.21527	-3.16353	-4.19367	-1.15639	-4.0368	-2.00759	-3.61849	-0.565105	-2.05053	-5.8257	-5.62177	-2.98422	-4.01511	-4.28419	-4.7665	-4.61522	-4.57976	-3.18517	-5.18881	-6.35873	-3.7467	0.0479552	0.499813	-4.90328	-7.67521	1.80827	-5.67521	-2.06439	-2.8601	-5.18881	-4.81816	-1.96018	-1.49211	-1.78062	-1.91027	-2.55764	-4.83707	-5.17913	-4.42871	-2.37799	-0.750506
858	1	1	1	0	-0.524994	-0.296807	0.684226	-0.194814	0.390252	-4.32405	-4.3142	-1.99818	-3.24709	-1.73909	-4.10449	-1.29834	-3.55388	-5.89917	-5.2101	-2.48321	-3.80652	-4.34395	-4.05445	-5.46948	-4.64351	-4.35401	-5.51388	-6.05445	-3.67467	0.315846	0.615406	-5.60699	-6.08761	1.3743	-4.74569	-2.88817	-2.79963	-5.36413	-6.12156	-2.81691	-2.50265	-3.61301	-3.1345	-1.7001	-5.28506	-5.40535	-4.60699	-2.89549	-1.37177
859	1	1	1
860	1	0	0	0	-0.385354	-0.277791	0.677407	-0.314766	0.456327	-3.65292	-5.55104	-1.09161	-3.48691	-2.11565	-5.20311	-2.89153	-3.92301	-5.84054	-6.10358	-2.99924	-4.80102	-5.76254	-5.48691	-5.92301	-5.36661	-4.45588	-7.20311	-6.68854	-2.83056	0.838937	0.309204	-5.48691	-0.0975791	0.852944	-4.28255	-1.77206	-3.07973	-6.84054	-5.84054	-3.25558	-5.15249	-2.96607	-0.891527	-2.66174	-6.31003	-5.68854	-4.84054	-3.04468	-1.66617
861	1	0	0	4	-0.00168067	-0.511261	0.575606	-0.563794	0.671068	-3.20549	-3.7012	-2.02793	-4.33087	-2.91234	-4.45481	-2.28447	-3.28955	-6.5946	-5.70799	-3.41354	-4.18166	-4.41724	-4.78725	-5.93341	-3.01665	-3.54919	-5.64583	-7.21351	-2.15978	-1.01735	-0.660296	-4.88644	-6.2794	0.239169	-5.16289	-2.52102	-3.95478	-5.74474	-4.97102	-0.166974	-0.799886	-0.0688554	-2.17852	-3.13213	-5.46628	-2.77413	-4.93341	-3.9902	-2.54919
862	1	1	1
863	1	0	0
864	1	1	1	1	-0.500504	-0.0669868	0.236495	0.326002	-0.193085	-4.45087	-4.14454	-2.13204	-3.53059	-3.54708	-2.51025	-1.56376	-2.77571	-7.28959	-6.8201	-3.37532	-4.92394	-4.3176	-4.45087	-5.3176	-6.18267	-3.46646	-5.40506	-7.40506	-4.07116	-0.520384	1.10735	-5.08314	-6.23514	1.00645	-5.37532	-2.15082	-3.45087	-4.53059	-4.39011	-3.58915	-3.58915	-3.39757	-2.36067	-1.96489	-5.6681	-7.08314	-4.59771	-4.13204	-2.01561
865	1	1	1	0	-0.471405	-0.085042	0.454214	0.0773589	-0.01503	-3.44141	-5.30134	-0.225096	-4.44993	-1.93841	-4.95599	-3.47721	-3.22023	-6.43577	-5.87353	-2.78651	-4.19736	-5.12743	-5.78472	-6.24594	-5.51096	-4.11836	-6.10485	-7.94391	-4.49325	0.177792	0.888624	-5.80641	-6.83585	1.61485	-6.68088	-5.2312	-3.71296	-6.18784	-6.16898	-4.81372	-4.155	-4.77043	-4.86971	-3.09258	-6.19736	-6.96003	-5.52888	-3.07932	1.45331
866	1	1	1	0	-0.511741	0.0981032	0.373637	0.311693	-0.307083	-4.24384	-4.62876	-2.19081	-5.13259	-3.23474	-4.02145	-1.74134	-3.32202	-5.88466	-7.35123	-3.42696	-7.02406	-4.47795	-4.95766	-6.11022	-6.1668	-2.98666	-5.30604	-7.2997	-4.52526	-0.328053	0.759291	-5.03456	-6.96266	1.19307	-6.15531	-2.07527	-4.41149	-5.24384	-5.27461	-7.60903	-9.81066	-7.32523	-1.6964	-3.36275	-5.13823	-7.81066	-4.72745	-3.0293	1.51734
867	1	1	1	0	-0.654934	0.0196399	0.63419	0.15419	-0.00264106	-2.98093	-5.0164	-1.81075	-3.69065	-2.21957	-4.67671	-2.09301	-2.9486	-6.23666	-6.7813	-4.50342	-8.10866	-5.10526	-5.10187	-5.78673	-5.34874	-3.60656	-6.0228	-6.69703	-4.16947	0.240071	0.844331	-5.45287	-3.53966	1.66168	-6.67671	-1.11655	-3.22003	-5.94176	-5.89406	-4.17302	-3.6517	-4.57448	-1.26127	-2.95012	-5.76512	-6.88238	-5.39363	-2.40456	1.219
868	1	0	0	0	-0.657431	-0.239856	0.81407	-0.0444178	0.348379	-4.23691	-8.15179	-2.63347	-3.15304	-2.48172	-7.96416	-2.0851	-4.23957	-6.64929	-6.10255	-3.74618	-5.57352	-7.07379	-6.46373	-7.86228	-6.51436	-6.79815	-7.99979	-6.76713	-4.2828	-0.0312649	1.28925	-7.39098	-5.89545	1.24897	-5.74429	-1.34122	-2.74618	-8.03631	-9.41483	-5.29935	-4.85819	-5.75947	-2.70885	-3.62128	-7.96416	-8.19243	-7.67786	-3.42387	-1.30352
869	1	2	1	0	-0.390828	-0.277887	0.810324	-0.381705	0.527875	-3.58891	-4.86193	-3.25487	-4.16835	-3.31913	-6.51528	-2.53378	-4.42042	-6.75883	-6.72604	-2.65392	-4.52935	-6.13569	-6.75883	-7.36889	-3.49614	-4.67821	-7.55792	-7.3438	-3.55072	0.431219	-0.0299743	-7.24758	-4.06223	1.19496	-6.21309	-2.36494	-2.92333	-6.91637	-7.3438	-1.58293	-0.977473	-1.68608	-2.75057	-3.20884	-6.39442	-5.0021	-6.72604	-3.81591	-0.0167463
870	1	1	1
871	1	1	1	0	-0.486579	-0.272509	0.713613	-0.0212725	0.262905	-3.6163	-5.66563	-0.79216	-2.93747	-2.94316	-5.1188	-1.54678	-3.58038	-6.1188	-7.60423	-2.91866	-4.81068	-5.66563	-5.01927	-4.65314	-6.48875	-4.79002	-6.89641	-7.51112	-4.84578	1.39812	1.69628	-5.97196	-8.26319	1.35924	-6.26319	-1.829	-2.19145	-6.42366	-6.8387	-3.14261	-2.87268	-3.09116	-0.973902	-1.89825	-6.51112	-6.26319	-6.1188	-3.72322	-2.99542
872	1	1	1	0	-0.407155	0.167731	0.260888	0.176663	-0.131813	-3.66418	-4.77749	-2.20539	-5.48821	-5.53944	-3.82967	-1.55117	-3.08001	-5.43875	-7.40668	-3.33799	-5.97196	-4.30715	-4.2833	-5.41065	-4.63603	-4.60842	-5.11682	-7.22798	-4.8457	-0.60415	0.627828	-5.42664	-5.4347	1.30325	-6.88106	-2.77429	-3.663	-5.29243	-5.06273	-3.2906	-3.20798	-3.43875	-2.95231	-2.60899	-5.71481	-6.5136	-4.32952	-2.5999	-0.724963
873	1	2	1	0	-0.593469	-0.14449	0.71976	0.0203121	0.295654	-3.97169	-7.96815	-0.140729	-3.41899	-1.14597	-6.22272	-2.2429	-4.30518	-7.26554	-7.94013	-3.14972	-8.43112	-7.18114	-5.14073	-5.16484	-7.88569	-6.87239	-7.57449	-7.70984	-6.59618	0.880965	0.43791	-7.02586	-3.56109	2.72034	-6.34595	-0.486231	-2.41838	-7.96815	-8.64057	-4.20803	-4.14672	-4.97169	-2.77794	-3.05467	-7.88569	-6.61821	-6.87239	-1.8861	-5.00758
874	1	0	0	0	-0.457191	-0.188091	0.610372	-0.0917647	0.264058	-3.37011	-4.72375	-1.90196	-3.36802	-2.72241	-4.76165	-1.37011	-3.85512	-6.14235	-5.95508	-2.95822	-4.65082	-5.30072	-5.14951	-6.04568	-7.47864	-3.22503	-5.76714	-7.12814	-2.14772	0.529791	-0.158288	-5.16394	-4.93638	0.944163	-5.2156	-2.22125	-1.99563	-5.59111	-6.03238	-6.11407	-5.67128	-7.59111	-1.64448	-2.5117	-5.43424	-6.15671	-5.19324	-1.47807	-1.6126
875	1	1	1	1	-0.541609	0.0427851	0.314094	0.367299	-0.349148	-3.9151	-4.33357	-1.07288	-3.57825	-2.03383	-3.50448	-1.53156	-2.63525	-6.36939	-6.84198	-1.53156	-5.24958	-3.66958	-3.597	-5.68329	-6.02666	-3.98902	-5.56781	-7.34542	-5.28716	-0.762106	2.10772	-4.90193	-7.56781	1.08797	-7.20935	-2.34344	-4.31794	-4.78982	-4.5358	-5.91657	-6.08503	-6.62439	-1.40794	-2.61899	-4.43325	-7.36136	-4.13382	-2.89611	0.728343
876	1	2	1
877	1	0	0	0	-0.576279	-0.0141657	0.4909	0.282593	-0.18377	-3.76083	-5.06768	-0.978921	-3.94105	-2.14238	-4.53208	-0.591502	-3.61026	-6.08991	-5.9862	-2.00192	-3.39985	-4.8172	-5.16344	-6.13543	-7.13543	-3.13543	-5.60065	-7.42083	-4.32807	-0.533417	1.44423	-5.92098	-8.2509	1.35797	-6.37643	-1.82045	-4.32807	-5.71347	-5.53208	-6.70658	-6.49009	-6.47831	-1.77878	-2.9071	-5.49009	-6.44355	-4.93701	-3.35743	1.71131
878	1	1	1
879	1	2	1
880	1	2	1
881	1	1	1
882	1	0	0	0	-0.340024	-0.465546	0.802161	-0.437695	0.622377	-3.78606	-6.15557	-2.10049	-4.36935	-2.99238	-6.66891	-2.20166	-4.47319	-6.96942	-6.37941	-3.33593	-5.69379	-5.93936	-6.19943	-7.53928	-3.68285	-5.84579	-7.25388	-7.562	-3.14267	0.0388593	-0.29046	-7.45181	-6.21735	0.758642	-5.8598	-2.74162	-3.40614	-6.69379	-7.32982	-0.238925	-0.998423	-0.568632	-2.40357	-3.40999	-7.34945	-3.78105	-6.63239	-3.70639	-0.27132
883	1	1	1	0	-0.462953	0.0221369	0.429436	0.0278031	0.0912845	-3.90248	-3.52009	-2.55422	-4.0668	-3.07838	-2.82596	-1.07127	-2.49871	-5.30324	-6.28361	-2.85102	-4.23804	-4.28605	-4.23097	-4.80307	-3.11694	-2.67289	-5.48744	-6.14434	-3.04083	-0.415584	0.842811	-3.92892	-5.93848	0.723754	-6.11803	-1.97049	-3.42832	-4.91564	-4.98924	-2.48464	-0.959495	-2.09059	-3.90998	-2.72737	-4.7961	-6.25466	-4.78916	-4.20767	2.91682
884	1	1	1	0	-0.289124	-0.45018	0.725426	-0.400624	0.547659	-3.23217	-5.00283	-1.44974	-4.0493	-1.94877	-4.73426	-2.00647	-3.26171	-5.78341	-5.5651	-2.46291	-3.92592	-4.53173	-5.19369	-5.73426	-1.36982	-3.094	-5.805	-6.64721	-2.31105	0.193757	1.68919	-5.45294	-6.52276	1.60614	-5.94178	-1.55212	-2.59613	-5.12421	-5.27671	0.856083	1.97356	0.862944	-2.01169	-3.07202	-5.52276	-3.44162	-4.65699	-2.78967	-0.0283898
885	1	0	0
886	1	0	0
887	1	0	0
888	1	1	1	0	-0.622473	-0.025114	0.526915	0.295462	-0.158031	-3.77736	-4.44271	-1.47167	-3.41891	-1.81398	-4.21159	-0.653955	-3.11069	-6.25541	-5.87115	-2.98887	-3.96953	-4.18458	-4.98692	-5.08341	-7.21842	-4.02036	-5.60931	-6.75401	-4.81484	0.0984797	2.10861	-6.42417	-7.45611	2.29908	-6.03035	-0.934421	-3.36485	-5.36738	-5.30788	-4.88557	-5.20027	-5.10013	-2.65801	-2.86131	-5.49429	-6.36233	-4.62738	-2.56582	-0.534224
889	1	1	1	0	-0.632461	-0.0798559	0.529988	0.210564	-0.133061	-3.30168	-4.39137	-3.03725	-3.43437	-2.33614	-3.21922	-1.6683	-2.56975	-6.11428	-5.24518	-3.56032	-4.1328	-4.16104	-3.79973	-5.72337	-5.84635	-3.68187	-5.41611	-7.11428	-4.42521	-0.352053	1.24421	-5.3583	-7.72899	1.20054	-6.70662	-1.93417	-2.89058	-4.52932	-4.75171	-2.78868	-2.04162	-3.07615	-0.699878	-2.88193	-4.67642	-6.36267	-5.1744	-4.06543	1.18446
890	1	1	1	0	-0.676447	-0.0527731	0.624586	0.153421	0.0072509	-3.64113	-5.22609	-1.03812	-5.10715	-2.59856	-4.64113	-1.73825	-3.60771	-6.52565	-6.49817	-3.45131	-3.51873	-4.87736	-4.76666	-6.3192	-7.41874	-4.63364	-6.52565	-7.41874	-3.99727	-0.416726	0.030706	-5.8167	-5.65624	1.41178	-6.20372	-2.00935	-4.34958	-5.94069	-5.65624	-4.54661	-4.39954	-4.4712	-2.66004	-3.1681	-6.09681	-6.90416	-5.07635	-3.64489	-0.85486
891	1	0	0
892	1	1	1
893	1	0	0	1	-0.146315	0.320432	-0.324178	0.641297	-0.675006	-5.03059	-3.08437	-3.54732	-4.67256	-4.7076	-2.67846	-1.77011	-2.27301	-6.41693	-5.96978	-2.87912	-3.98002	-3.92786	-3.91962	-4.84283	-5.15081	-3.50417	-4.56842	-8.14311	-5.24855	-1.48005	-0.553998	-5.25476	-7.24649	-0.0150893	-7.40308	-2.96341	-4.6249	-4.68089	-4.09593	-7.35785	-6.9766	-8.20585	-4.17905	-3.23418	-3.77586	-8.46888	-4.23009	-5.38482	-1.14647
894	1	0	0	0	-0.42012	-0.0448019	0.447875	-0.0952221	0.223049	-4.53468	-4.97798	-1.26482	-4.58913	-2.85375	-3.69604	-1.17248	-2.8948	-6.60507	-4.87775	-2.58122	-2.58913	-2.67486	-4.38268	-5.48959	-5.78404	-4.07178	-5.25143	-7.4245	-3.62932	-0.37946	-1.25222	-5.11393	-3.922	1.06523	-3.93705	-1.60407	-3.53659	-4.56165	-5.32213	-2.48682	-2.41305	-2.71863	-3.3673	-2.76937	-4.50446	-5.31556	-3.70246	-2.45216	-5.29602
895	1	1	1	1	-0.43078	0.0789916	0.317935	0.333685	-0.318607	-3.63188	-3.57654	-1.89195	-3.62344	-3.02499	-4.03988	-2.75856	-2.76319	-5.81029	-5.51153	-3.2042	-5.91622	-4.02684	-4.68795	-4.8071	-4.19584	-2.41554	-4.88563	-7.63047	-4.78812	-0.0411679	1.57349	-4.91279	-7.2042	1.64067	-5.95099	-2.37899	-3.67047	-4.94747	-4.88228	-7.12267	-6.44064	-7.77249	-1.75895	-3.08261	-5.03428	-7.48072	-4.67337	-2.65677	0.500826
896	1	2	1	1	-0.318703	0.024922	0.035102	0.463721	-0.382953	-3.71332	-3.78617	-2.99284	-4.04622	-3.4788	-2.60441	-1.04949	-2.24596	-5.95036	-4.49844	-2.06283	-2.10558	-3.4259	-3.32392	-4.85805	-4.64501	-2.92545	-4.87263	-6.28522	-4.78502	-0.648012	0.609484	-4.90972	-6.67876	-0.0332834	-7.39314	-2.81931	-4.16675	-3.84482	-4.11097	-4.41076	-4.50599	-4.91473	-2.28401	-2.80584	-4.31809	-6.42859	-4.27874	-4.18482	-0.952129
897	1	1	1
898	1	0	0	0	-0.596927	-0.0230012	0.636591	-0.0365426	0.111549	-3.89554	-3.9371	-2.1774	-2.63548	-2.92705	-3.978	-1.61224	-3.63102	-6.165	-4.77268	-3.27887	-6.2627	-3.90268	-4.93161	-6.11437	-4.36256	-4.03375	-5.6808	-6.67467	-3.35275	-0.18486	0.198614	-6.51292	-4.9686	1.16762	-6.43838	-2.69856	-3.12373	-5.14369	-5.08158	-4.36502	-3.15964	-4.06948	-1.84393	-2.38302	-5.36749	-5.6808	-4.70557	-3.35764	0.693352
899	1	1	1	0	-0.346843	-0.361921	0.710924	-0.315054	0.491861	-2.91359	-5.11522	-1.28064	-3.18922	-2.30787	-4.43715	-1.60426	-3.66456	-6.43715	-5.43715	-3.77418	-4.21476	-5.11522	-5.11522	-5.21476	-5.85219	-3.13947	-6.02211	-6.70018	-2.37826	0.47574	-0.0305896	-4.93465	-3.4074	1.64056	-3.37826	-1.99974	-3.59585	-5.70018	-5.32167	-2.45226	-2.89283	-3.26722	-1.5709	-2.70018	-5.85219	-5.85219	-4.93465	-2.4222	-5.32167
900	1	0	0	2	-0.0840816	0.164754	-0.120384	0.115678	-0.228235	-1.78934	-2.62894	-0.738443	-3.91167	-3.99326	-0.049421	-3.5967	-1.92287	-5.92662	-6.57298	-3.24792	-2.9802	-2.76787	-4.44549	-4.87738	-2.92913	-1.67869	-4.17768	-6.14235	-5.03046	-0.637113	0.229885	-3.25105	-1.16212	1.78199	-5.51158	-1.73132	-3.50783	-3.18665	-3.96726	-4.87738	-4.15991	-3.42412	-3.78366	-2.5229	-3.85337	-5.3823	-2.71933	-2.62487	0.242748
901	1	2	1
902	1	2	1	0	-0.477839	-0.189436	0.675294	-0.153902	0.283457	-3.54573	-4.97033	-2.19176	-4.19999	-3.11129	-4.77449	-2.1586	-3.81067	-6.2519	-6.40944	-3.97545	-4.3922	-5.11553	-5.10426	-6.07646	-4.7305	-3.97289	-5.70049	-8.46602	-2.73701	-0.0359058	0.248359	-5.82448	-5.66694	0.695461	-6.04379	-2.60705	-3.74794	-5.88106	-5.67525	-3.03173	-3.28811	-3.75673	-3.47326	-3.22114	-5.58632	-6.84309	-5.70049	-2.65147	0.0620787
903	1	2	1	1	-0.380552	-0.0847539	0.235726	0.300072	-0.287107	-4.0173	-3.6443	-1.82548	-3.02551	-1.73942	-3.79053	-0.982172	-2.18129	-6.14786	-5.85672	-1.84034	-3.59156	-4.21668	-4.78529	-5.51877	-7.21199	-3.79053	-5.0994	-7.23085	-5.50723	-0.75043	1.51261	-5.69087	-7.67142	0.847724	-6.82056	-4.03583	-4.62703	-4.82414	-4.40731	-6.24996	-6.16589	-6.80635	-2.15572	-1.84987	-4.81344	-6.13005	-3.90702	-3.00812	-1.07843
904	1	0	0	4	-0.182329	-0.393037	0.663962	-0.499736	0.684706	-3.6762	-4.92531	-1.58463	-4.2266	-4.02052	-4.76793	-1.82705	-3.446	-6.39376	-7.12246	-3.19917	-4.30338	-4.72818	-5.37523	-6.35693	-2.62148	-4.25456	-5.74395	-7.79231	-2.65555	-0.00782511	-1.22211	-5.96634	-2.47778	1.13223	-5.57932	-2.26022	-3.68379	-5.92981	-5.92981	-0.0945539	-0.600691	-0.439766	-2.42519	-3.10836	-6.04229	-2.63887	-5.08182	-3.11347	-3.34937
905	1	2	1	0	-0.3503	-0.20509	0.546795	-0.157263	0.208932	-2.67674	-4.56183	-0.646684	-4.05487	-3.17116	-4.46829	-2.61814	-3.32668	-6.48783	-5.91164	-2.9249	-2.50764	-4.97457	-4.92934	-5.92934	-4.98379	-3.75349	-6.56875	-7.62534	-3.34438	0.125002	-0.233707	-5.73003	-2.76935	1.02155	-5.74563	-3.60386	-4.03557	-5.89415	-4.96541	-4.64714	-4.4237	-4.62534	-2.25378	-2.98379	-6.3623	-6.3623	-5.35033	-4.18704	0.131153
906	1	2	1
907	1	1	1
908	1	0	0	0	-0.547179	-0.0530612	0.405522	0.334934	-0.190876	-4.48324	-4.35455	-1.66899	-3.98644	-2.73977	-4.04421	0.116374	-2.39454	-6.42148	-6.30539	-1.50789	-4.09634	-4.72788	-5.16047	-5.44587	-7.41345	-3.89268	-5.73538	-6.67648	-6.14375	-0.696914	1.23864	-5.3241	-8.9511	1.3312	-6.69585	-1.81453	-3.98644	-5.31659	-4.98644	-6.35071	-5.96279	-6.96279	-3.07399	-2.57438	-5.44997	-6.44587	-4.34497	-3.04034	-2.31659
909	1	0	0	1	-0.443457	0.120864	0.183962	0.352221	-0.313709	-3.49025	-2.99074	-4.47258	-3.36504	-2.58675	-2.46695	-2.66774	-1.84599	-5.44524	-7.96757	-4.41841	-7.24768	-3.43421	-4.66846	-5.91208	-6.21373	-4.37556	-4.76655	-5.44524	-3.87347	-0.933287	0.658135	-4.83587	-4.64848	2.06612	-6.55254	-1.25927	-4.32939	-3.67133	-3.77891	-3.69895	-3.49662	-4.10472	-4.51329	-2.57998	-4.17443	-6.93956	-4.47258	-2.41238	-0.776394
910	1	0	0
911	1	1	1	0	-0.349532	0.174166	0.242545	0.111549	-0.259352	-3.19068	-3.25684	-1.19106	-4.99112	-3.33977	-3.64262	-2.22653	-2.50703	-6.68754	-6.10838	-3.00324	-4.21709	-3.70283	-4.77718	-5.10838	-4.71829	-3.30269	-5.26168	-7.47762	-4.05415	-0.422336	-0.130367	-5.0739	-3.1587	0.994818	-6.50799	-2.38927	-4.05696	-4.94364	-4.4008	-3.72719	-3.93588	-3.82418	-2.51376	-3.54885	-5.0073	-6.50799	-4.34834	-4.23921	0.296482
912	1	1	1
913	0	0	0	3	0.63928	-0.0709244	-0.49042	-0.307755	0.215942	-3.14497	-1.91719	-7.39785	-4.81288	-2.41361	-2.61307	-1.51786	-1.61991	-4.44163	-3.84459	-1.99363	-2.37451	-1.51202	-2.66638	-3.65228	-2.62679	-1.01264	-3.64064	-7.79212	-1.97596	-1.59666	-6.85532	-4.04182	-4.84995	-3.41163	-4.64064	-4.24898	-3.47226	-3.07592	-3.27936	3.38396	2.71615	3.50051	-4.87701	-3.55946	-2.84727	-3.03724	-3.07278	-6.41361	-4.23841
914	0	0	0	3	0.201825	0.0219448	-0.0934934	-0.356062	0.183289	-3.15039	-1.20161	-1.62245	-0.96932	-1.02206	-0.96932	-1.10092	-0.976737	-1.25472	-5.76929	-1.17577	-1.02206	0.508159	-0.669759	-5.11722	-0.548744	-1.14202	-1.75647	-4.57665	-0.150385	-0.616648	-1.02206	-0.457709	-0.911314	-1.44737	-0.77575	-1.61087	-2.82176	-1.69401	-1.45771	-3.44737	-4.76929	-0.323984	-0.74376	-0.750101	-5.76929	-0.657787	-0.587965	-1.62245	-0.548744
915	0	0	0	3	0.701032	-0.0212725	-0.677023	-0.123842	-0.0651621	-4.1222	-1.47057	-8.67898	-4.79634	-3.89949	-1.88039	-3.99849	-1.27202	-6.17345	-7.0269	-4.37259	-4.79285	-2.12111	-3.95106	-3.29898	-2.75756	-0.807294	-3.6822	-11.4863	-5.20093	-2.31704	-2.68301	-3.59607	-8.84248	-5.61597	-3.38174	-7.39887	-4.67898	-3.8317	-3.21955	-6.47511	0.798056	1.43523	-7.25752	-4.69192	-4.32899	-4.44194	-3.36869	-10.3164	-3.11021
916	1	1	1	0	-0.55563	-0.223818	0.456711	0.266939	-0.0836014	-4.49553	-5.55751	-4.08979	-3.63708	-3.52103	-4.61494	-2.23488	-3.94697	-7.87944	-6.81073	-4.67475	-6.50907	-5.22018	-6.45563	-3.86849	-7.87944	-4.00817	-7.62228	-7.45563	-5.93321	-1.78836	0.865229	-7.00817	-8.84468	1.30845	-7.1709	-3.57166	-3.94467	-6.59314	-5.90608	-5.57878	-4.92865	-5.57878	-3.45072	-3.13502	-6.89714	-7.71343	-5.77756	-3.19533	0.196592
917	0	2	1	3	0.72898	0.0204082	-0.733685	-0.0545018	-0.108091	-4.37713	-3.43456	-6.63035	-5.75283	-4.03702	-1.1486	-2.91068	-2.33808	-5.54882	-6.18625	-2.14298	-2.3101	-2.45021	-3.74373	-3.15273	-5.63876	-2.16407	-4.86186	-8.73469	-3.69467	-2.51068	-6.4419	-4.46042	-8.10242	-5.1801	-4.18625	-4.03981	-4.83261	-3.58494	-2.85082	-6.94809	-0.417047	-3.95071	-6.23644	-3.58901	-4.36313	-3.69467	-3.75512	-9.24926	-4.65147
918	1	1	1	1	-0.092533	0.145258	-0.113085	0.17916	-0.216038	-4.21059	-2.09085	-1.63801	-4.68863	-1.88866	-0.117694	-1.91479	-0.425868	-4.56525	-8.17406	-4.06972	-4.54179	-1.21986	-2.6318	-3.21986	-2.78863	-0.58011	-4.54179	-3.98819	-4.15614	1.13519	-0.0468405	-3.10367	-1.35644	2.32119	-4.00414	-3.75452	-2.68221	-2.40323	-2.86663	-2.68221	-4.02026	-0.595122	-2.99614	-0.233894	-3.01217	-5.28654	-2.07814	-3.57713	1.27756
919	1	1	1	4	0.201345	-0.492149	0.191933	-0.372773	0.533541	-3.84412	-4.06514	-3.42703	-4.60311	-3.67419	-3.15889	-1.34355	-2.98614	-5.44557	-5.47066	-1.97263	-3.75665	-4.68884	-4.99977	-4.8606	-5.30355	-4.09409	-5.57563	-7.21609	-2.33488	-1.24691	-0.775094	-5.57563	-7.05562	-0.700849	-4.02742	-3.18461	-4.98162	-5.84412	-5.60311	-2.75665	-1.35957	-1.2715	-5.60311	-2.09653	-5.30355	-5.44557	-4.74896	-4.56208	-1.97937
920	0	0	0	3	0.769796	-0.0472989	-0.524322	-0.354526	0.133637	-1.99626	-0.783013	-4.27506	-3.35233	-3.34302	-0.954906	-2.116	-1.6609	-2.94783	-5.92335	-2.38778	-3.0692	-1.94783	-2.67251	-3.70493	-2.59037	-1.02017	-3.44388	-6.6696	-1.22398	-1.01924	-3.39017	-2.54698	-4.80361	-2.53898	-3.13998	-2.8689	-3.96558	-3.29736	-2.64365	-0.729732	-0.698237	3.10625	-4.82938	-2.6901	-2.47404	-0.663789	-2.94431	-5.19753	-2.80361
921	0	0	0	3	0.635438	0.115486	-0.730804	0.0287635	-0.14497	-5.42912	-3.41296	-9.16464	-5.44217	-5.79727	-0.664951	-4.46198	-1.82764	-3.93505	-7.48657	-3.67278	-4.44874	-3.03124	-5.05027	-2.90311	-3.35935	-0.638256	-4.43781	-9.9016	-4.94431	-3.60026	-8.25391	-2.85502	-5.59417	-12.2235	-4.41189	-5.52309	-5.87776	-4.20672	-3.41832	-8.95051	-8.56057	-10.0011	-8.38223	-5.72634	-4.04031	-1.58118	-3.08142	-9.9016	-3.40548
922	0	0	0	3	0.783625	-0.0487395	-0.64024	-0.292677	0.0319328	-5.31737	-2.62094	-7.02432	-5.7024	-5.50446	-0.857053	-4.1605	-2.09916	-4.39754	-7.52682	-4.19591	-4.67299	-1.65133	-3.91949	-3.75204	-2.46433	-1.77416	-4.56489	-8.41135	-4.04839	-1.95823	-7.02432	-3.64011	-6.96204	-6.9825	-3.1231	-5.48243	-4.26004	-2.9557	-2.21017	-0.790704	-0.981538	0.391666	-8.41135	-4.14889	-3.17515	-2.30604	-2.69922	-10.3044	0.223743
923	1	2	1	2	-0.107995	0.387563	-0.0852341	0.212293	-0.273277	-4.14695	-4.09247	-4.5519	-4.17766	-6.16488	-4.3299	-3.84465	-3.18356	-6.22997	-6.88777	-2.97018	-4.98555	-3.86691	-5.66138	-4.58842	-5.67038	-3.29698	-5.98181	-7.9893	-6.84635	-1.18881	-4.38568	-5.37459	-2.51289	0.624984	-7.93041	-2.44434	-3.944	-5.35026	-5.70699	-7.13132	-5.71318	-7.51898	-5.06251	-4.26252	-5.05857	-10.3263	-4.14381	-3.1841	-4.30865
924	1	1	1	2	0.279424	0.381609	-0.448547	0.0230012	-0.236014	-3.44998	-1.93014	-2.09133	-5.00018	-4.40544	-0.906669	-1.91272	-1.21936	-5.46514	-7.80754	-4.32949	-6.09133	-2.60366	-4.39572	-4.75691	-4.49595	-1.855	-4.19704	-6.80754	-4.708	-0.0937811	-2.90408	-2.87006	0.191659	1.69345	-4.60366	-1.65199	-3.16781	-3.16781	-3.62621	-2.85002	-1.25954	-1.62195	-5.66069	-3.31111	-3.88697	-6.32949	-2.4525	-2.69603	-3.41032
925	1	2	1	2	-0.207683	0.466122	-0.0522929	0.122881	-0.319088	-3.42188	-2.60085	-3.32612	-4.44469	-2.76518	-2.38833	-1.28117	-2.52901	-4.77961	-5.20678	-0.821909	-3.68491	-2.39803	-3.92438	-4.99838	-5.28695	-2.62019	-4.55205	-6.22641	-3.04991	0.0658179	-1.18862	-4.85399	-4.28181	0.662918	-5.92438	-2.01109	-2.68152	-4.20191	-4.49737	-8.50934	-8.60888	-7.20678	-3.46204	-2.25007	-3.98997	-7.71579	-2.58018	-5.17783	0.290694
926	1	0	0	0	-0.126435	-0.00581032	0.120672	-0.0130132	-0.0770708	-3.57359	-3.75942	-1.6197	-5.21208	-3.2709	-2.82615	-2.60254	-2.24404	-5.67244	-7.16814	-4.50365	-5.0638	-3.7087	-4.52197	-4.54521	-3.14311	-2.42829	-4.9051	-7.28843	-3.91717	-0.0679997	-0.554015	-3.62464	-6.22703	1.75721	-5.7676	-2.754	-2.4677	-4.47214	-4.50365	-2.91264	-2.35769	-2.60498	-0.866549	-3.94471	-4.70347	-6.00464	-4.13957	-4.08407	0.681237
927	1	2	1	1	-0.593469	0.203073	0.337239	0.36	-0.282497	-4.74889	-3.49776	-2.0329	-4.33639	-3.19473	-2.87073	-0.914929	-2.43716	-5.4229	-6.65071	-3.1538	-5.35948	-3.77969	-5.01599	-4.36725	-6.54108	-2.31932	-5.13045	-6.94444	-5.13045	0.294891	1.26155	-4.45569	-4.08485	2.67944	-4.94444	-1.52904	-2.86246	-4.62251	-4.79011	-5.61323	-4.76935	-5.5236	-1.38886	-3.28392	-4.97977	-7.31367	-4.15717	-1.95027	0.598968
928	1	0	0	3	0.849988	-0.0457623	-0.612773	-0.319568	0.128932	-4.06532	-2.19228	-7.00392	-4.54449	-4.04972	-2.21384	-3.36006	-2.2851	-4.21384	-5.37943	-2.43913	-3.23133	-3.04199	-4.86096	-4.19656	-2.2851	-2.51206	-4.26695	-7.12945	-3.87463	-2.33621	-5.12945	-4.43913	-6.19656	-5.54449	-3.01902	-3.14594	-4.23133	-4.14594	-3.67002	-4.78153	-1.8108	0.886853	-6.68199	-3.80752	-3.97417	-2.80752	-3.2851	-7.41896	-3.39906
929	1	2	1	1	-0.201056	0.424922	-0.240048	0.458439	-0.598367	-4.57603	-3.32145	-3.16574	-5.14213	-4.43164	-1.58555	-1.2415	-2.78321	-4.79421	-6.65403	-3.2848	-4.43164	-3.76506	-4.57603	-4.31089	-6.23899	-2.4664	-4.69467	-6.12352	-3.9251	0.386716	-0.519414	-4.02521	-7.16099	1.60493	-4.72242	-1.72944	-3.23399	-4.22901	-4.13279	-6.70848	-6.70848	-7.82396	-4.24905	-2.72242	-4.73649	-7.32145	-3.90112	-2.07353	1.77037
930	1	0	0	0	-0.393806	-0.284034	0.520768	-0.0439376	0.108187	-4.97793	-3.353	-1.87058	-3.35038	-2.87813	-2.55733	-1.36952	-2.23329	-6.22485	-6.72574	-3.24178	-3.76367	-4.14078	-5.64631	-5.20574	-3.95781	-2.86308	-5.63349	-7.0274	-4.25399	-0.724044	0.306847	-4.93796	-7.28374	1.65698	-6.11381	-2.31283	-4.33472	-5.10494	-4.64631	-2.24543	-1.69045	-1.43686	-2.46925	-2.45226	-5.34514	-4.86121	-4.32954	-3.95382	0.208781
931	0	0	0	3	0.400912	0.0991597	-0.483794	-0.0791837	-0.0687155	-6.67375	-3.1957	-5.08878	-5.67375	-4.78066	-2.67375	-2.82289	-3.17732	-5.23317	-4.35182	-2.0974	-3.89614	-4.4811	-5.67375	-5.15917	-6.89614	-3.69974	-6.31118	-8.4811	-3.67375	-3.45873	-8.4811	-5.4811	-6.67375	-8.4811	-4.52691	-5.67375	-7.15917	-4.95754	-4.05484	-5.67375	-5.78066	-6.67375	-6.02167	-3.72621	-5.08878	-5.78066	-4.1957	-4.62312	-1.93421
932	0	0	0	2	-0.210564	0.348571	-0.0884034	0.193854	-0.336951	-4.70359	-3.51852	-2.26854	-4.67171	-4.82986	-2.45439	-3.46631	-2.29411	-6.93948	-7.28052	-4.47316	-5.31704	-4.67171	-6.63282	-5.45949	-6.38005	-2.91594	-5.79509	-7.32943	-5.72798	-0.908378	-3.50091	-4.75278	-1.90201	1.17604	-6.72798	-2.80803	-4.12671	-5.48697	-4.99758	-8.60245	-8.09994	-8.48697	-3.02754	-3.61376	-5.36723	-8.01748	-3.66777	-3.67566	0.348597
933	0	2	1	4	0.190492	-0.00283313	0.0604562	-0.588764	0.461417	-4.94525	-3.66617	-2.31981	-4.57488	-3.77924	-2.88073	-1.21269	-1.95407	-5.11297	-6.0174	-1.88073	-2.60583	-3.45731	-5.17352	-5.60236	-2.81095	-3.89341	-5.77924	-6.44482	-1.82909	-0.195582	-3.31981	-4.84337	-4.06439	0.863992	-4.28043	-2.71784	-3.795	-4.20477	-5.44482	0.0938058	0.768663	1.093	-4.795	-3.31411	-5.44482	-3.11792	-3.98992	-4.24752	-3.90192
934	1	1	1	0	-0.418487	-0.162257	0.494454	0.00244898	0.162449	-4.00263	-4.09009	-2.38043	-3.12047	-3.48523	-3.21562	-0.738417	-2.76816	-4.72086	-6.67506	-3.40827	-4.72086	-4.1832	-4.92017	-4.35313	-5.35313	-2.73254	-5.35313	-7.09009	-2.82957	1.28784	1.30222	-3.97462	-4.72086	2.21825	-3.48523	-2.24043	-2.54577	-4.8677	-5.76816	-4.38965	-5.58759	-4.97462	-2.49515	-2.52531	-5.28274	-7.09009	-4.8677	-3.94713	-1.42713
935	1	0	0	0	-0.501753	-0.293733	0.626507	-0.0505642	0.214118	-4.42834	-5.46581	-3.14997	-5.02444	-3.19646	-4.10493	-2.00707	-4.22188	-6.86574	-6.03567	-2.71374	-3.39542	-5.27411	-6.20278	-5.1168	-4.98582	-4.28078	-6.49651	-7.4507	-4.85079	-1.258	-0.519719	-6.54381	-8.03567	0.811294	-5.9482	-2.89101	-4.22188	-6.25431	-5.58445	-3.40085	-3.38282	-3.3197	-1.61097	-3.62415	-6.22831	-5.99127	-5.17768	-2.54381	0.214781
936	1	0	0	1	-0.163121	-0.0781273	-0.139016	0.214214	-0.315438	-5.62098	-3.74441	-5.50995	-4.8794	-2.76021	-0.749924	-1.83689	-2.40934	-6.03217	-5.88632	-3.01691	-3.42186	-1.71025	-4.77298	-5.1605	-6.88632	-2.98685	-4.8453	-6.35794	-5.09491	-1.94742	-0.632204	-4.58114	-7.09491	1.03917	-6.09491	-2.40934	-4.65013	-2.36156	-4.30136	-5.11916	-4.91434	-4.43195	-3.02261	-2.78748	-3.76658	-5.46782	-3.63548	-3.48085	0.420264
937	1	0	0	0	-0.222665	-0.386026	0.707083	-0.518752	0.633517	-2.67372	-4.28377	-2.28377	-3.4873	-2.4873	-4.13938	-1.50933	-4.00814	-4.5317	-4.94674	-2.22792	-3.5317	-4.07227	-4.36177	-5.36177	-4.28377	-3.13938	-5.72434	-5.72434	-2.2463	0.989903	-0.250927	-4.62481	-5.5317	2.09766	-4.07227	-1.03984	-2.72434	-5.94674	-6.94674	-1.72434	-0.250927	-0.571696	-2.97711	-1.69881	-4.62481	-4.62481	-5.36177	-2.00814	0.0940111
938	1	0	0	0	-0.45623	-0.299208	0.734742	-0.277023	0.453061	-4.92573	-4.2253	-1.77599	-1.67071	-2.49947	-4.10556	-2.00986	-4.41794	-5.04309	-6.11838	-2.60381	-3.49111	-5.79645	-5.97154	-6.01884	-4.62195	-4.83827	-7.4663	-3.79645	-4.18427	-0.258623	-0.410035	-6.53342	-2.81199	0.842449	-4.995	-3.49111	-3.18427	-7.34077	-5.60381	-3.05537	-1.51211	-1.48072	-1.95707	-3.31102	-5.34077	-6.40217	-4.5507	-2.95995	0.565617
939	1	1	1	0	-0.277464	-0.40317	0.740013	-0.425532	0.593248	-3.10231	-5.63764		-5.35385	-2.74054	-5.55634	-2.21869	-4.36246	-6.46076				-5.28673	-5.61688		-4.6587	-5.13146	-6.53671	-8.42424	-2.2285	-0.675374	0.143338	-6.6587	-5.25431	1.0083	-5.25431	-2.05617	-4.15371	-5.93881		-0.250811	-1.75323	-1.14904	-3.41525	-3.01825	-6.70177	-4.8758	-5.91328	-2.93881	-1.25632
940	1	0	0	0	-0.502388	-0.264872	0.787885	-0.118867	0.331741	-2.36298	-5.35405		-4.13931	-2.33855	-5.15474	-2.07551	-3.28027	-6.37197				-4.83592	-5.33635		-5.96598	-3.45072	-6.10894	-7.23447	-3.35851	0.213744	0.700029	-6.30158	-4.77503	1.56658	-5.48444	-1.31019	-3.0609	-6.6939		-2.92903	-3.53403	-3.16252	-1.65772	-2.77503	-6.13931	-5.52397	-6.05004	-2.1127	-0.369154
941	1	1	1
942	1	2	1
943	1	0	0	1	-0.208207	0.300912	-0.171841	0.57881	-0.498046	-3.67555	-3.31673		-4.54548	-4.41596	-1.79333	-0.623464	-1.51388	-6.65412				-2.80818	-3.85737		-3.6878	-1.91937	-2.37804	-7.67648	-6.4999	-0.347716	0.98585	-3.78066	-5.04956	1.8434	-7.06177	-0.649039	-2.83886	-3.36815		-8.15292	-7.64674	-10.2614	-6.4349	-2.56144	-3.13088	-6.65412	-2.81747	-2.57714	-1.97576
944	1	1	1
945	1	0	0	0	-0.46548	-0.124729	0.671081	-0.103235	0.158706	-3.40006	-3.88051		-4.48704	-2.42132	-4.35473	-2.11387	-3.21318	-6.21318				-4.3326	-5.38479		-4.35473	-3.60813	-5.52002	-7.28222	-3.49522	0.381999	0.898175	-5.52838	-5.57094	1.3965	-5.65087	-1.4633	-2.91025	-4.8151		-1.33214	-1.95676	-2.08814	-1.29599	-2.81382	-4.98886	-5.05378	-4.87783	-2.08505	0.734259
946	1	0	0
947	1	2	1
948	1	2	1	0	-0.430091	-0.290056	0.647959	-0.24924	0.386778	-4.06834	-5.67384		-4.61308	-3.53704	-5.61308	-1.59186	-4.36125	-6.19063				-5.51256	-4.88208		-4.57637	-5.31818	-6.10447	-6.62803	-2.98418	-0.840675	-1.13418	-6.54057	-8.213	0.952853	-5.58364	-2.84231	-2.74132	-6.62803		-2.89785	-2.96982	-3.31818	-3.50564	-2.9115	-6.30611	-6.08371	-6.23572	-3.93223	0.144556
949	0	0	0	4	0.396222	-0.300803	0.0692575	-0.630591	0.571646	-3.01313	-4.25567		-4.38016	-2.47948	-6.22198	-1.95895	-4.11679	-6.04141				-5.24811	-5.31361		-1.50232	-5.07777	-6.06776	-8.87512	-0.00584629	-0.842049	-6.02196	-6.50738	-6.81809	-6.3455	-2.49225	-6.39468	-4.63702	-5.05782		3.56505	3.13612	1.58913	-6.77403	-2.79934	-6.20726	-0.182979	-6.18546	-7.87512	-0.454274
950	1	1	1	0	-0.477638	-0.188776	0.487842	0.175532	-0.0323491	-3.4072	-3.71355		-4.17347	-2.82188	-3.78348	-1.65031	-2.94902	-6.28414				-4.70962	-4.61096		-5.29983	-3.25519	-4.49811	-7.18617	-3.52897	-0.931547	1.63036	-4.57712	-7.10128	0.409832	-6.72806	-0.993951	-3.91768	-4.96066		-2.5464	-2.36432	-3.5394	-2.41358	-3.19256	-4.99535	-5.97632	-4.69918	-4.01463	-0.25603
951	1	2	1	4	-0.110182	-0.584781	0.649587	-0.498806	0.721776	-3.96084	-6.79734		-5.01973	-2.36152	-5.96084	-1.43979	-4.90426	-6.6047				-5.24714	-5.5603		-5.47541	-5.69781	-6.90426	-6.90426	-1.28955	-1.92522	-1.55213	-6.14527	-8.01973	-0.93404	-4.06554	-2.74672	-5.01973	-7.01973		-0.429771	-0.977163	-0.991828	-2.81028	-3.6047	-6.79734	-6.01973	-6.14527	-4.98999	-5.69781
952	1	2	1	0	-0.514763	-0.112245	0.587169	0.269431	-0.0735997	-3.2967	-4.41314		-4.05406	-3.60997	-4.47073	-1.36003	-2.5553	-6.07541				-4.46855	-5.02023		-5.95485	-3.02901	-5.03624	-6.68372	-4.11397	0.111602	2.24391	-5.08537	-7.73507	2.05272	-5.8894	-1.03081	-3.20878	-5.56282		-2.59507	-2.98173	-3.4545	-1.36533	-2.95485	-4.92175	-6.68372	-5.09205	-2.45504	-1.12228
953	1	0	0
954	1	1	1
955	1	1	1	0	-0.512701	-0.155449	0.608771	0.0489579	0.0413591	-3.80261	-4.84134		-4.61475	-2.98032	-4.49412	-1.77306	-3.55318	-6.11028				-4.89127	-5.11028		-5.42631	-3.8267	-5.75561	-8.13412	-3.69672	-0.466422	0.152202	-5.45605	-7.51745	1.27597	-5.87109	-1.56934	-3.86609	-5.83156		-2.30631	-2.11472	-2.5572	-2.74869	-2.85366	-5.17065	-6.23366	-4.99662	-3.39356	1.55308
956	1	1	1
957	1	1	1	0	-0.539405	0.0938993	0.43769	0.265523	-0.177812	-3.26244	-3.84343		-3.97314	-2.05735	-3.75447	-1.69117	-2.54032	-6.3636				-3.87782	-4.3636		-4.41318	-3.05637	-5.25564	-8.01846	-4.04362	-0.4611	0.970646	-5.10953	-6.24213	0.900718	-7.2155	-1.84641	-3.01654	-4.71196		-2.4176	-2.63054	-3.34784	-1.91127	-2.90151	-4.82486	-6.19801	-4.27384	-3.57728	1.37577
958	1	0	0	0	-0.648611	0.0935736	0.511181	0.233717	-0.134498	-4.03046	-5.42645		-4.17717	-2.85605	-4.83293	-1.74371	-3.15099	-6.57559				-5.17311	-5.46893		-3.5605	-4.39303	-6.31494	-7.67922	-4.81174	-1.04059	-0.150076	-6.13052	-6.9484	0.493052	-7.51956	-2.62278	-4.54906	-5.81174		-8.08406	-7.98588	-7.79086	-1.30973	-3.08215	-6.01949	-7.51956	-5.73396	-4.31942	0.454937
959	1	1	1
960	1	1	1	0	-0.288428	-0.372992	0.678897	-0.319583	0.501194	-4.07645	-5.23463		-4.30261	-3.1383	-5.62694	-2.36328	-3.64053	-6.81959				-5.01813	-5.87562		-4.20292	-4.86495	-6.28591	-7.75247	-3.11387	-1.20628	1.18341	-6.40455	-3.18732	1.03127	-6.68834	-2.72005	-4.76234	-6.39428		-1.57492	-2.59867	-2.15337	-3.07645	-3.73942	-6.05002	-5.45169	-5.52261	-4.57964	-2.06267
961	1	1	1	0	-0.486431	-0.241641	0.749674	-0.103995	0.252822	-2.66705	-5.04056		-4.71611	-2.58747	-5.13199	-3.22509	-3.68486	-6.87345				-5.49407	-5.4556		-5.96056	-4.5137	-6.56967	-7.80736	-3.595	-0.53388	-0.612974	-5.8791	-5.51151	0.865907	-6.82906	-3.08473	-3.70855	-6.58805		-3.80199	-2.77345	-3.49624	-1.66065	-3.71232	-5.93094	-6.63505	-5.47257	-2.51645	-0.832306
962	1	1	1
963	1	0	0
964	1	2	1	1
965	1	1	1
966	1	1	1
967	1	2	1
968	0	0	0
969	1	0	0
970	1	1	1
971	1	2	1
972	1	2	1
973	1	0	0
974	1	2	1
975	1	2	1
976	1	2	1
977	0	0	0	0
978	1	2	1	0
979	1	1	1
980	1	1	1	2
981	1	1	1
982	1	2	1
983	0	0	0	3	0.59531	-0.160769	-0.338037	-0.410551	0.246092	-4.24375	-3.7801		-5.42712	-4.06045	-3.50586	-2.33005	-3.20813	-5.33997				-3.31531	-4.88688		-4.25778	-3.47412	-4.59804	-7.93491	-1.34526	-2.2773	-5.5426	-5.42712	-6.75169	-5.73197	-3.20021	-3.38417	-4.6997	-4.33005		0.0802678	-0.701895	-0.988983	-7.90517	-3.81597	-4.90885	-2.76833	-4.07901	-5.99632	1.91008
984	1	2	1	1	-0.459944	0.119518	0.213851	0.446809	-0.48198	-3.9749	-3.9749		-5.00628	-3.29356	-3.91411	-1.66874	-2.69912	-6.00628				-3.71541	-4.56641		-7.08874	-3.07467	-4.58375	-7.69508	-4.00461	-0.43713	1.48768	-5.01298	-9.23761	1.26963	-7.16126	-2.61715	-3.84678	-4.88465		-6.08169	-5.88465	-6.72775	-2.43418	-3.5026	-4.59626	-8.11731	-4.23565	-3.13181	1.94643
985	1	1	1	0	-0.55178	0.00184542	0.428789	0.335975	-0.28452	-3.85188	-4.23126		-4.75823	-2.73807	-4.11232	-1.77971	-2.75148	-6.29266				-3.99445	-4.67923		-6.26164	-3.37224	-4.8247	-7.6264	-4.34658	-0.752829	1.79007	-5.43252	-9.06134	1.48945	-6.7077	-1.16742	-3.79247	-5.08491		-2.812	-3.44445	-4.09684	-2.72017	-3.08915	-4.95514	-6.30843	-4.67923	-2.96136	0.814043
986	0	2	1	3	0.575445	0.0548198	-0.345093	-0.466674	0.18693	-3.78371	-3.66093		-3.56132	-4.92464	-3.06147	-2.4242	-3.44383	-5.02783				-3.20119	-3.30335		-2.13275	-2.84098	-3.80338	-8.59841	-1.31477	0.193916	-5.95181	-4.54571	-6.42848	-3.4574	-2.92195	-4.37051	-2.59038	-3.5561		-2.70648	1.09063	-0.783408	-6.40576	-3.88482	-3.22918	-4.43039	-3.89929	-6.13898	2.56098
987	1	1	1
988	1	0	0
989	1	0	0	1
990	1	1	1	0	-0.641663	-0.0828267	0.542445	0.240013	-0.14264	-3.30168	-4.39137		-3.43437	-2.33614	-3.21922	-1.6683	-2.56975	-6.11428				-4.16104	-3.79973		-5.84635	-3.68187	-5.41611	-7.11428	-4.42521	-0.352053	1.24421	-5.3583	-7.72899	1.20054	-6.70662	-1.93417	-2.89058	-4.52932		-2.78868	-2.04162	-3.07615	-0.699878	-2.88193	-4.67642	-6.36267	-5.1744	-4.06543	1.18446
991	1	1	1
992	1	1	1
993	1	2	1
994	1	2	1	0	-0.359748	-0.332827	0.544616	0.00716457	0.157403	-3.3243	-4.63004		-4.60089	-3.34832	-3.58179	-1.17884	-2.41863	-5.7897				-4.24175	-4.45815		-4.61637	-3.98172	-5.25682	-7.25682	-4.06949	-1.1023	0.700352	-6.15729	-7.72538	0.72262	-6.59705	-1.53923	-4.28591	-4.88485		-2.53831	-2.33946	-3.36782	-1.066	-3.08085	-4.9349	-5.45467	-4.92042	-3.67591	-0.210043
995	1	2	1	0	-0.527464	-0.162831	0.612353	0.116261	-0.0123752	-3.83102	-5.2323		-4.35852	-3.50025	-4.23987	-1.38871	-3.4621	-6.2024				-4.6199	-4.35852		-5.99595	-4.55943	-5.3059	-7.80973	-3.87456	-0.183105	1.45874	-5.94554	-8.72226	1.68841	-6.85553	-1.45962	-3.73024	-5.2323		-1.74566	-2.62982	-2.89086	-1.632	-3.25706	-4.99595	-6.19502	-5.13025	-2.13157	1.43092
996	1	2	1
997	1	1	1
998	1	1	1
999	1	2	1	0	-0.231003	-0.449305	0.639709	-0.286257	0.48274	-3.53627	-5.30654		-4.93609	-4.0368	-4.96951	-2.12036	-3.69029	-6.10326				-4.89626	-5.69029		-4.48301	-3.89626	-5.85403	-8.06262	-3.41364	-0.663828	-0.464525	-6.38455	-7.46701	0.394443	-5.58869	-3.28651	-3.75196	-5.93976		-1.71055	-1.45118	-1.83594	-2.60683	-2.13504	-6.15359	-5.71527	-5.86098	-3.93976	-1.01265
1000	1	1	1	2	-0.0217108	0.457664	-0.464177	0.410226	-0.641229	-3.28811	-1.89584		-5.36113	-2.88462	-1.47685	-2.27665	-0.688976	-4.72634				-2.41753	-2.50077		-6.1513	-2.09225	-3.08605	-6.41274	-3.70132	-0.78445	-0.737138	-3.87966	-6.5014	1.1961	-6.81826	-2.76317	-2.55641	-2.87719		-4.35423	-5.73826	-5.1513	-0.486871	-2.40382	-2.89543	-6.14335	-3.336	-3.2947	2.54163
1001	1	1	1	0	-0.17792	-0.364525	0.608554	-0.443552	0.495007	-2.21184	-4.11143		-4.34361	-2.78873	-4.36902	-2.10803	-3.38661	-6.40441				-4.43336	-5.06161		-4.27213	-3.65982	-5.17929	-8.08823	-2.82343	0.17866	-0.353661	-5.94238	-6.52387	1.08202	-5.7663	-1.85777	-2.72993	-5.18338		-0.557675	-0.761893	-1.20636	-2.12859	-3.55535	-5.07296	-5.10754	-4.96334	-3.29188	-0.0413927
1002	1	0	0	1	-0.492727	0.217651	0.338146	0.367021	-0.222102	-4.57807	-4.08587		-3.15766	-3.35116	-4.32526	-4.68865	-2.83658	-6.04147				-5.62176	-4.96841		-6.87085	-3.95511	-5.47116	-7.41749	-6.43379	-0.711912	-0.363058	-5.135	-2.37752	1.22677	-6.90454	-0.864969	-3.10777	-6.60782		-4.44614	-4.75879	-4.93612	-4.06667	-3.1526	-5.21726	-7.38543	-5.26386	-1.7034	-4.43789
1003	1	1	1	1	-0.459944	0.0209509	0.271059	0.319909	-0.28376	-3.72479	-4.24646		-4.64447	-3.03968	-3.3215	-1.72479	-2.54876	-5.92532				-3.76386	-5.49612		-4.64187	-3.6328	-4.33825	-7.67075	-4.13799	-1.68708	1.08664	-4.7554	-7.36589	1.27942	-6.55854	-1.48616	-4.09287	-4.69751		-6.18078	-5.88169	-7.34882	-3.22391	-3.63668	-5.459	-7.26636	-4.74419	-3.44193	-0.788284
1004	1	1	1	0	-0.489579	-0.159357	0.548958	-0.00586192	0.156209	-3.47952	-4.19712		-4.36705	-2.31285	-4.25852	-1.33583	-2.33583	-5.55969				-3.62558	-2.71313		-5.40357	-2.73187	-5.89456	-6.27958	-3.10966	0.286875	-1.09652	-5.49915	-6.33142	1.34643	-5.01655	-2.25122	-3.12482	-4.90761		-2.5128	-3.08349	-2.47587	-1.49483	-2.57653	-4.36254	-5.53923	-4.71169	-1.49299	0.43644
1005	0	1	1
1006	0	1	1	3	0.692466	0.00911854	-0.486539	-0.428463	0.200608	-3.50417	-3.24325		-5.74262	-4.98061	-1.72856	-3.3045	-2.30573	-5.25151				-2.5478	-4.16878		-1.88395	-3.02136	-3.5558	-8.74928	-2.16432	-0.998112	-4.01432	-4.55873	-5.31435	-3.91171	-3.75766	-3.57491	-2.81767	-3.14332		1.29283	2.54451	0.00980234	-6.21877	-4.10329	-3.90612	-2.07372	-3.69682	-6.81767	0.600918
1007	1	2	1
1008	1	1	1
1009	1	1	1	1	-0.409249	-0.0108554	0.243487	0.367238	-0.278333	-3.60672	-4.51592		-4.54828	-3.16287	-3.65436	-1.38413	-2.87602	-6.00295				-4.08168	-3.40188		-6.08761	-4.09756	-4.87773	-7.52932	-4.83718	-0.821857	2.32694	-5.17756	-7.46613	0.808802	-6.44566	-2.34097	-4.33331	-4.62962		-4.79128	-5.60672	-5.47129	-1.1765	-3.10757	-4.60672	-7.55101	-4.48167	-2.57582	-1.70514
1010	1	2	1
1011	1	0	0
1012	1	0	0	4	-0.0466782	-0.482957	0.539079	-0.603018	0.658055	-3.10254	-5.08198		-3.62008	-1.59316	-3.44358	-2.49249	-3.48797	-5.45235				-4.09566	-4.66016		-2.9707	-4.19519	-5.45235	-6.56198	-2.67548	-0.648771	0.134809	-5.05502	-5.22494	1.58295	-4.10946	-1.78476	-3.87917	-5.60045		0.537718	-0.2756	-0.126908	-1.74651	-2.36282	-5.45235	-2.54781	-4.22494	-3.47899	-1.51528
1013	1	2	1	0	-0.586192	-0.0565567	0.433999	0.328159	-0.244789	-3.37379	-4.13425		-3.37561	-2.81355	-3.96057	-1.8494	-2.22633	-6.41523				-4.70391	-4.08585		-5.947	-3.75266	-5.79824	-7.18751	-4.80312	-0.491622	1.81311	-4.96057	-6.7503	1.33487	-7.33527	-2.40546	-3.98671	-5.33527		-8.30725	-9.42273	-8.79824	-0.909001	-3.03687	-5.97427	-6.99646	-5.5689	-3.75858	0.864791
1014	1	2	1	0	-0.4835	-0.183239	0.682588	-0.132436	0.260096	-3.54573	-4.97033		-4.19999	-3.11129	-4.77449	-2.1586	-3.81067	-6.2519				-5.11553	-5.10426		-4.7305	-3.97289	-5.70049	-8.46602	-2.73701	-0.0359058	0.248359	-5.82448	-5.66694	0.695461	-6.04379	-2.60705	-3.74794	-5.88106		-3.03173	-3.28811	-3.75673	-3.47326	-3.22114	-5.58632	-6.84309	-5.70049	-2.65147	0.0620787
1015	1	0	0
1016	1	2	1	1	-0.505645	0.0352801	0.37462	0.382545	-0.201693	-4.31218	-5.79433		-2.80079	-1.35719	-4.25394	-1.75515	-3.28578	-6.93872				-5.84088	-4.46783		-7.00343	-5.29994	-6.74925	-7.88897	-6.61174	-0.145676	3.14124	-6.01673	-8.86472	2.14319	-7.01673	-1.72279	-4.1569	-6.48621		-6.52369	-7.41406	-7.24805	-9.24805	-2.09169	-5.63719	-7.03015	-5.65787	-2.71837	-4.47929
1017	1	1	1	0	-0.471125	-0.102584	0.434542	0.229049	-0.127768	-4.38027	-5.29661		-4.37758	-4.0519	-4.71504	-0.635991	-3.37356	-5.96255				-5.01591	-5.12895		-6.46908	-4.27894	-5.40744	-7.08881	-5.22719	-1.92084	0.994767	-6.24669	-8.08881	1.31451	-4.68149	-2.74332	-4.73212	-5.93066		-4.76337	-3.01173	-4.89562	-4.53647	-3.24301	-5.40744	-7.53947	-5.82431	-3.69482	1.4227
1018	1	1	1	1	-0.585758	0.238493	0.357577	0.463526	-0.318498	-3.34997	-3.58179		-4.11635	-2.68641	-2.70431	-1.44008	-1.87627	-6.02804				-3.27316	-3.47653		-4.39577	-3.13808	-3.87019	-6.64953	-5.00124	0.466013	1.86161	-4.94058	-4.46123	1.64288	-6.06457	-0.511949	-2.79538	-3.74634		-2.89876	-3.21042	-3.91534	-3.43409	-1.53139	-4.55555	-6.54262	-3.71698	-3.05076	0.0106019
1019	1	0	0
1020	1	0	0	1	-0.40762	-0.040165	0.239796	0.335975	-0.318498	-3.8117	-3.58788		-3.16464	-1.82892	-3.45415	-0.797993	-2.0396	-5.7337				-3.88184	-4.53868		-7.09086	-3.66875	-4.56378	-7.58931	-5.43216	-0.539549	1.63254	-5.3045	-7.61239	1.19693	-6.47913	-3.72581	-4.11126	-4.76569		-7.02743	-6.75924	-7.6597	-2.09899	-1.71445	-4.61822	-6.22674	-3.88887	-2.26224	-1.14374
1021	1	2	1	2	-0.0749023	0.719822	-0.262918	0.265957	-0.407295	-3.79641	-3.44246		-5.46969	-5.45642	-4.0209	-2.0938	-1.85641	-5.25637				-4.04676	-0.740824		-2.99729	-2.7221	-5.00391	-7.51366	-4.39819	3.78625	-3.76848	-3.30756	-3.51366	1.14083	-7.01846	-1.09766	2.1476	-3.2578		-4.15645	-3.24634	-4.49659	-5.57327	-3.08198	-3.9907	-7.16182	-5.08325	-4.70435	0.105455
1022	1	1	1	0	-0.585975	-0.0871689	0.774425	-0.0665436	0.20571	-3.55796	-5.63008		-4.92247	-3.31023	-5.84213	-3.07837	-4.20213	-6.76034				-5.55426	-5.94812		-5.69917	-5.97423	-7.00755	-8.42709	-5.03822	-0.40431	-0.440114	-7.06252	-4.70736	0.989651	-7.19443	-2.49754	-3.83016	-6.59927		-4.38927	-3.24024	-4.46593	-1.3797	-3.77031	-6.54935	-7.17917	-6.4729	-4.5816	0.947946
1023	1	2	1
1024	1	1	1
1025	1	2	1	0
1026	1	0	0	1	-0.120495	-0.0745766	-0.131133	0.397308	-0.344116	-3.90281	-4.18511		-4.86878	-3.55134	-3.47397	-1.39313	-2.18162	-5.40054				-3.36189	-3.81738		-5.28133	-3.56339	-4.66682	-6.78881	-4.15062	-1.31244	1.30529	-4.97742	-7.78881	0.991521	-6.78881	-3.07214	-4.27636	-3.9009		-3.11472	-3.13705	-4.66682	-4.24207	-2.47539	-4.45001	-5.27141	-4.05397	-3.96538	-0.878152
1027	1	0	0
1028	1	0	0	0	-0.496635	-0.174338	0.551238	0.0969388	0.0938993	-4.52656	-5.24916		-4.78248	-2.92975	-4.64608	-2.0919	-3.72285	-6.65999				-4.92975	-6.17138		-6.3951	-4.57846	-6.3951	-8.31367	-4.22001	-2.19195	0.35729	-6.41383	-4.23868	0.913037	-7.16343	-1.4388	-5.3812	-5.77035		-3.45448	-4.42329	-4.20974	-3.3951	-3.61188	-6.05651	-6.62683	-5.59976	-3.98998	-3.39743
1029	0	0	0	3	0.548415	-0.178137	-0.31535	-0.410009	0.279635	-4.19651	-3.6358		-3.58492	-2.14903	-3.92115	-4.23086	-3.51579	-5.40623				-3.14033	-5.05515		-3.86443	-3.87968	-6.87798	-10.1465	-5.51314	-2.20876	-7.99119	-4.28849	-6.13017	-5.04366	-5.34851	-7.24835	-4.8848	-4.1322		-2.37828	-5.09811	-6.67516	-6.6517	-4.24177	-4.11005	-5.00599	-4.39401	-8.90546	-4.53712
1030	1	0	0
1031	1	2	1
1032	1	1	1
1033	1	1	1	0	-0.202345	-0.281589	0.453213	-0.306882	0.340317	-3.64465	-4.1132		-4.4426	-4.36732	-4.93131	-1.90204	-3.40333	-6.37847				-3.6514	-4.61136		-3.27372	-4.0264	-5.45672	-8.46146	-3.31386	-0.940585	-0.783836	-5.73211	-6.82675	0.918429	-7.33435	-3.50238	-3.70096	-4.94452		-2.00505	-0.774778	-2.39028	-2.23264	-3.21054	-5.33001	-5.41937	-4.85764	-4.53197	0.353584
1034	1	1	1	1	-0.451151	0.0781589	0.178897	0.435627	-0.424555	-3.51997	-3.70169		-4.19645	-4.24376	-3.15578	-1.45084	-2.28928	-6.64429				-3.40184	-3.39697		-6.37167	-3.01296	-4.84521	-8.05549	-4.51732	-1.18801	0.598537	-4.6705	-6.67934	1.32274	-6.7899	-2.7062	-4.31776	-4.18591		-3.76459	-3.52394	-4.09833	-0.760869	-3.35978	-4.47565	-7.40063	-4.1486	-2.65298	0.649223
1035	1	0	0
1036	1	1	1	1	-0.408815	0.170104	0.0809813	0.47525	-0.467108	-3.59073	-3.60128		-3.74601	-3.58234	-2.95684	-1.14764	-2.06991	-5.84287				-3.13628	-2.96363		-4.39258	-3.69425	-4.59284	-7.55336	-5.81804	-0.910328	1.14759	-3.52999	-6.18625	1.19494	-7.29855	-1.60155	-3.8758	-3.56778		-7.80334	-3.88867	-9.42783	-3.03695	-3.13015	-3.35906	-6.84287	-4.60765	-1.58942	0.76759
1037	1	1	1	1
1038	1	0	0
1039	1	0	0
1040	1	2	1	0	-0.520408	-0.164351	0.426183	0.244681	-0.144268	-4.26709	-5.62966		-3.48282	-1.89521	-4.13673	-2.83552	-2.73716	-6.53217				-4.73186	-4.38058		-6.17782	-4.42936	-5.35136	-7.29116	-5.50778	-0.293981	1.68854	-6.02006	-8.82168	2.00218	-6.05496	-2.19434	-3.77485	-5.6079		-5.06382	-5.42174	-6.13985	-3.67758	-3.04469	-5.78215	-6.21681	-4.66517	-1.68411	-1.63487
1041	1	2	1	0	-0.58934	-0.193118	0.724924	-0.0143291	0.180417	-4.5473	-4.68283		-3.71722	-1.77245	-3.86012	-1.51463	-2.89816	-6.38019				-4.72356	-4.99937		-5.16641	-3.8154	-5.41056	-7.02655	-3.55859	0.136497	0.891275	-5.17073	-6.74276	1.6431	-5.90626	-1.95999	-2.82901	-5.74921		-2.36834	-2.06983	-2.53261	-4.39024	-2.97647	-5.32611	-5.76875	-4.52221	-2.33883	-0.0650387
1042	1	0	0	2	-0.273339	0.35584	0.0536257	0.25	-0.322731	-3.01438	-3.33094		-4.82497	-3.96777	-3.38977	-2.03226	-1.94604	-5.63421				-3.72292	-3.81368		-5.70891	-3.42083	-4.91858	-7.06255	-3.94913	-0.197063	-1.04237	-4.83254	-3.22	1.09321	-6.29387	-1.79091	-3.28996	-4.54753		-3.26157	-4.48056	-3.52435	-3.30568	-3.12163	-4.4024	-6.34712	-4.358	-3.49701	-0.251064
1043	1	0	0
1044	1	0	0
1045	1	2	1
1046	1	0	0
1047	1	0	0	1	-0.481763	0.0356057	0.309271	0.38211	-0.290491	-3.56929	-3.87647		-4.67165	-2.65785	-3.61878	-1.50281	-2.57615	-5.85222				-3.82293	-3.79956		-5.02493	-0.973473	-4.83385	-6.98382	-4.38809	-0.804918	1.33512	-4.48227	-6.62666	1.68168	-6.73163	-2.05016	-3.46945	-4.84117		-3.85038	-4.45955	-5.02493	-0.654012	-2.83842	-5.10641	-6.50536	-4.71472	-3.47941	1.43095
1048	1	0	0
1049	1	0	0	1
1050	1	0	0	0	-0.474273	-0.275727	0.755862	-0.191272	0.321211	-3.19019	-4.38802		-4.29902	-2.89171	-4.36202	-1.13871	-3.12499	-5.78856				-4.49695	-4.68288		-4.41005	-3.47822	-5.48756	-7.08192	-3.597	-0.196639	1.552	-4.99945	-5.52552	1.38617	-5.75434	-2.08103	-3.77135	-5.49695		-2.44828	-1.93177	-2.78856	-1.54489	-2.75012	-5.48756	-5.0539	-4.32808	-2.53881	0.547725
1051	1	1	1	1	-0.403061	0.169779	0.210269	0.372232	-0.387972	-2.69613	-3.78481		-5.47897	-3.54521	-3.65794	-4.04191	-2.18393	-5.90639				-3.58248	-4.20366		-2.88173	-3.07928	-4.3652	-7.76438	-4.82892	-0.198512	1.31711	-4.75987	-7.8009	1.47068	-6.85748	-0.829505	-3.15557	-4.52025		-7.25341	-8.76438	-7.50134	-1.30823	-2.90888	-4.81018	-6.97778	-4.08912	-3.8009	0.440685
1052	1	2	1	0	-0.56307	-0.00705601	0.523339	0.064264	-0.0244247	-4.25045	-4.57023		-3.03011	-3.87392	-4.3545	-1.65833	-3.50547	-6.84982				-4.88057	-4.75726		-4.4337	-4.07005	-6.19144	-7.90294	-5.03011	-0.239555	0.93485	-5.51062	-6.19144	0.847437	-6.43045	-3.47165	-3.46664	-5.20805		-3.61384	-3.17365	-3.81335	-1.33005	-3.69934	-5.55953	-7.09558	-4.82826	-3.46831	0.644731
1053	1	0	0
1054	1	0	0
1055	1	0	0	1	-0.312093	0.238927	-0.00759878	0.343791	-0.333912	-3.84104	-3.42845		-5.05559	-3.28706	-2.98152	-1.71211	-2.2637	-6.23642				-3.50116	-3.98556		-5.76883	-2.95134	-4.6288	-7.3569	-6.04806	-1.29596	0.212225	-4.79855	-4.03497	1.18756	-7.72613	-2.45094	-2.92696	-4.17769		-4.96413	-4.5562	-5.32468	-1.17052	-2.74086	-4.34415	-7.29317	-4.15425	-4.33038	-2.69381
1056	1	1	1	1
1057	1	0	0	1	0.030178	0.100304	-0.398828	0.309596	-0.497069	-3.67274	-2.48468		-2.75377	-1.91835	-0.800899	-1.70217	-1.15712	-6.17155				-2.51819	-2.82536		-6.02835	-1.63306	-3.6355	-6.10415	-4.2275	-0.939555	-0.0766328	-2.80454	-7.00581	0.985293	-6.4548	-3.28827	-3.02764	-2.84586		-3.32879	-2.16607	-2.97675	-1.62848	-2.88647	-2.71898	-5.52118	-2.25424	-3.44813	0.619813
1058	1	1	1	0	-0.296895	-0.314155	0.47525	-0.234151	0.332827	-3.97428	-5.29736		-2.31761	-1.44116	-3.62685	-1.73849	-3.65051	-6.22451				-5.18144	-3.93128		-4.02097	-4.35004	-6.39853	-7.00211	-3.64137	-1.03678	-0.289296	-5.23548	-6.06923	0.919998	-6.65419	-3.07045	-4.10399	-5.61069		-1.39123	-0.624142	-1.24966	-1.28591	-1.22553	-4.88952	-5.28021	-5.34409	-2.94923	0.296084
1059	1	1	1	0	-0.354755	-0.106817	0.3731	0.0947677	-0.0300695	-3.71897	-3.84522		-5.9607	-4.2062	-3.25288	-1.15563	-2.7579	-6.36509				-4.30619	-3.86759		-4.42464	-4.21893	-5.23338	-7.66247	-3.89796	-1.3673	0.961035	-5.37573	-8.08332	0.441953	-5.84275	-3.18186	-4.20462	-5.23985		-2.16138	-2.73088	-2.76955	-1.755	-2.36597	-5.81351	-7.16715	-4.76839	-3.66356	-0.401114
1060	1	1	1
1061	1	2	1	0	-0.287017	-0.384281	0.678571	-0.359857	0.518563	-4.41595	-6.65436		-2.60723	-1.30673	-6.06939	-2.14656	-4.48443	-6.1625				-6.22809	-5.70016		-6.03965	-5.79638	-7.19492	-7.65436	-3.20727	0.0858461	-0.81122	-6.70016	-5.67708	1.28871	-5.50461	-2.48443	-4.35058	-6.74747		-2.31006	-2.53023	-2.94355	-6.60996	-3.66567	-6.33243	-5.79638	-6.60996	-2.38757	-2.98547
1062	1	1	1	4	-0.147525	-0.498806	0.719171	-0.578267	0.737625	-3.13358	-7.50144		-4.94505	-3.12538	-7.68201	-2.17316	-4.31278	-6.83402				-5.65817	-6.00394		-3.04587	-5.73092	-8.41898	-7.78155	-2.28741	-0.226413	-0.624564	-7.12947	-5.94505	0.752336	-4.94505	-3.20953	-3.94505	-5.9742		-1.21387	-0.421487	0.160545	-3.88155	-3.51744	-7.88847	-3.76236	-6.63471	-3.67602	-1.64639
1063	1	1	1	1	-0.386344	0.0392966	0.195506	0.295593	-0.343682	-3.2429	-4.11925		-3.87824	-2.71721	-2.7094	-2.42076	-2.77676	-5.61716				-4.38367	-3.91772		-6.48083	-4.06728	-5.12155	-7.28229	-4.32146	-0.872898	1.18147	-5.09416	-7.43429	1.73321	-6.41157	-1.99109	-3.53352	-4.51675		-4.35358	-5.25675	-4.27458	-1.16602	-3.25929	-4.31091	-7.28229	-4.04525	-2.94295	-0.317164
1064	1	2	1	0	-0.612788	0.128311	0.486539	0.200499	-0.130373	-3.79297	-5.10645		-3.82475	-3.56213	-4.63396	-2.06863	-3.92323	-6.79417				-5.21568	-4.6146		-5.15536	-5.27525	-6.16785	-8.15536	-4.93386	-0.959926	0.0644738	-5.77017	-5.25512	0.754427	-7.2991	-3.33035	-3.79781	-5.93653		-4.15226	-4.16942	-4.72102	-1.18223	-2.74013	-5.6514	-7.58708	-5.58289	-3.61995	0.558587
1065	1	0	0
1066	1	0	0	1	-0.0364742	0.0205167	-0.202453	0.344116	-0.384498	-4.53672	-3.50156		-3.62277	-3.35282	-1.62838	-1.17991	-1.85552	-7.0661				-2.56644	-3.54327		-7.38384	-3.25755	-3.23793	-8.47	-6.85574	-2.18062	-0.486481	-4.40358	-6.87032	0.735322	-7.76445	-1.77641	-5.0851	-3.3573		-7.05774	-5.88504	-7.32244	-3.1581	-4.22324	-3.70202	-5.01259	-1.8384	-3.70855	-1.94668
1067	1	2	1	1	-0.401216	-0.00238819	0.197568	0.432154	-0.388189	-4.04181	-4.24191		-4.19812	-2.6251	-3.43609	-1.45196	-1.9718	-6.39204				-4.83225	-4.01536		-6.96009	-3.02456	-4.75801	-7.50525	-5.27447	-1.09516	1.35426	-4.94254	-7.9105	1.18368	-6.90079	-1.89777	-4.42299	-5.43696		-4.18922	-4.5539	-5.15129	-2.017	-2.86257	-4.59053	-6.76241	-4.20857	-3.24651	-0.436854
1068	1	1	1
1069	1	2	1
1070	1	2	1	1	-0.380156	-0.0159574	0.181937	0.402844	-0.377442	-4.25207	-3.97257		-4.565	-1.49346	-3.19143	-0.810823	-2.33746	-6.45992				-3.64492	-4.46889		-6.44804	-3.39365	-4.72414	-8.03893	-6.0659	-0.930792	1.86661	-5.6611	-8.73492	1.50794	-7.13085	-2.49423	-4.5208	-4.53486		-5.35087	-4.68007	-5.41011	-1.32011	-3.42023	-4.34811	-7.62389	-4.30732	-3.60482	-1.00469
1071	1	2	1
1072	1	2	1	0	-0.545158	-0.123426	0.718085	0.0375597	0.183456	-3.94359	-5.15748		-4.83555	-3.08622	-4.45564	-1.42578	-3.4797	-6.49548				-5.15292	-5.50707		-5.57862	-4.45845	-6.11253	-7.55437	-4.94163	0.488747	0.768232	-6.06895	-5.59708	1.40635	-6.47258	-1.23274	-3.03605	-5.64108		-3.10701	-3.571	-2.79326	-4.01211	-3.67173	-6.02663	-6.5424	-5.06466	-2.92696	-1.82373
1073	1	2	1	1
1074	1	0	0
1075	1	1	1	0
1076	1	2	1
1077	1	1	1	0	-0.384933	-0.14568	0.48947	-0.0819583	0.159683	-3.37162	-4.01004		-4.41422	-4.13572	-3.88179	-1.87316	-2.88888	-6.17567				-3.87081	-4.51067		-3.84605	-4.04308	-5.27962	-7.38271	-3.76111	-1.22172	0.0837851	-5.73957	-4.02212	1.00334	-6.74528	-2.36997	-4.84912	-5.27135		-2.19216	-2.26981	-3.08503	-1.4128	-3.75534	-5.03257	-6.68914	-4.83992	-3.97269	0.106268
1078	1	0	0
1079	1	1	1	0	-0.276053	-0.36789	0.733391	-0.446917	0.600304	-3.34383	-5.20111		-4.58598	-3.66086	-5.1414	-1.88631	-3.43348	-7.02893				-5.05165	-5.47434		-4.44999	-4.76966	-6.49288	-8.10293	-2.89245	-0.666984	-1.54189	-6.59597	-5.33963	0.765407	-6.20111	-2.34173	-3.7088	-5.707		-0.0489313	-1.15333	-0.827784	-1.09376	-3.40249	-5.95854	-5.19098	-5.60939	-3.65563	-1.0756
1080	1	0	0	1	-0.201151	0.18693	-0.163265	0.501628	-0.499457	-4.64816	-2.81209		-4.76711	-3.77105	-2.697	-1.70712	-1.64408	-5.319				-3.2876	-3.50096		-4.40367	-1.2317	-4.11987	-7.77699	-5.42059	-0.881102	0.55585	-3.7254	-6.03685	1.05521	-6.981	-3.58001	-2.35811	-4.45506		-6.99016	-6.81717	-7.67007	-3.09002	-4.03685	-4.22814	-7.18675	-3.64363	-3.45506	-0.198063
1081	1	1	1
1082	1	1	1	0	-0.495875	-0.0341945	0.585541	0.0205167	0.0962875	-4.33222	-5.18564		-5.12342	-3.71249	-5.44184	-2.63365	-4.37062	-6.70371				-5.73916	-5.59579		-6.05929	-4.67253	-6.22028	-7.93078	-3.36507	-0.848869	-1.65381	-6.39021	-6.732	0.691026	-5.82797	-2.59823	-3.93488	-6.93078		-3.60557	-4.21778	-4.85883	-7.36784	-3.71073	-6.29218	-7.86665	-5.69672	-4.04813	0.455283
1083	1	0	0	0	-0.611594	-0.197677	0.722753	0.0356057	0.180634	-3.61372	-5.06218		-4.17372	-3.88654	-3.59341	-2.08272	-3.15872	-6.85458				-3.82514	-5.46581		-6.37768	-3.86017	-5.97876	-8.13257	-4.46581	-1.39076	0.643456	-5.66659	-5.14615	1.05862	-7.0451	-2.01103	-3.90182	-6.06218		-2.64232	-2.60587	-3.2721	-2.18128	-3.70798	-5.91533	-6.79628	-5.74025	-3.47578	0.798468
1084	1	2	1	0
1085	1	1	1
1086	1	0	0	0
1087	1	1	1	0	-0.224924	-0.0933565	0.30634	0.0574251	0.00521059	-4.18437	-4.10911		-4.12415	-2.60996	-4.00102	-1.31098	-3.0045	-6.41467				-4.239	-4.43704		-4.11211	-3.13936	-4.85709	-8.46741	-4.332	-1.32786	-1.19168	-5.01357	-8.37814	0.944641	-6.87225	-2.14856	-4.76697	-5.11211		-1.52639	-2.07765	-2.66775	-5.84209	-3.48187	-4.83465	-5.6777	-4.51025	-3.66115	-0.048033
1088	1	1	1	0
1089	1	1	1	0	-0.663048	-0.205818	0.673469	0.100955	0.0745766	-3.22417	-4.10412		-2.86562	-2.11711	-4.09063	-1.19632	-2.82851	-6.52946				-3.93242	-4.70893		-5.84643	-4.04735	-5.46792	-6.45215	-3.39753	-0.999725	0.325952	-5.90104	-6.5834	1.16808	-6.90533	-2.78392	-3.7221	-5.25873		-2.28817	-2.74546	-3.36027	-1.69193	-2.78145	-5.15044	-6.81383	-4.90748	-3.14283	0.363911
1090	1	2	1	0	-0.634281	0.173578	0.408055	0.388624	-0.209944	-4.82209	-4.17454		-4.45714	-3.42098	-4.15149	-0.397985	-3.0677	-6.37111				-4.56237	-4.52553		-6.45585	-3.84376	-5.41535	-7.27739	-4.39306	-1.06512	-0.56099	-5.58185	-5.49752	0.570894	-7.26835	-2.05914	-4.1105	-5.36146		-4.01947	-3.28479	-4.02518	-2.89157	-2.91829	-4.85557	-6.613	-5.00908	-3.60515	-1.94147
1091	1	1	1	0	-0.533543	-0.0333261	0.453973	0.3198	-0.152953	-3.34623	-3.79713		-4.01028	-1.88455	-4.36121	-1.60461	-2.77357	-6.68113				-4.46304	-4.56797		-6.57493	-4.1079	-5.42899	-7.94416	-5.1751	-1.63007	1.76323	-5.95624	-8.09617	2.05858	-7.85105	-2.52519	-3.42269	-5.52913		-3.93517	-3.50676	-4.7192	-1.37355	-3.01816	-6.229	-7.17863	-5.24372	-4.56797	-3.56565
1092	1	0	0
1093	1	0	0
1094	1	0	0
1095	1	2	1	0	-0.322188	-0.483825	0.750217	-0.34987	0.540816	-4.07259	-6.44332		-4.26823	-4.303	-6.47469	-2.1663	-4.35312	-7.28204				-5.61616	-6.13699		-5.9272	-5.49063	-6.8532	-8.02828	-3.23933	-1.57787	0.266337	-6.93809	-6.66055	0.453321	-6.31005	-2.1615	-5.24777	-7.02828		-1.29074	-2.33412	-2.46284	-2.77669	-3.73455	-6.60744	-6.0052	-6.57309	-3.68786	-3.32248
1096	1	2	1	1	-0.546353	0.188776	0.272145	0.341728	-0.308728	-3.91419	-4.2039		-4.21762	-3.78262	-3.57266	-1.86478	-3.00643	-7.15469				-4.3933	-4.77753		-5.50662	-3.49126	-5.17239	-8.38296	-4.62046	-0.874031	-0.178805	-4.82224	-5.21303	0.639648	-7.44615	-3.50381	-3.33233	-4.71782		-4.95	-4.93104	-5.28342	-3.62046	-2.90306	-4.90861	-7.5815	-4.62046	-3.21877	0.162835
1097	1	1	1	0	-0.340534	-0.360182	0.712115	-0.417607	0.577942	-3.48482	-5.86822		-4.38887	-3.42899	-5.81818	-2.98414	-4.52273	-6.54969				-5.6194	-5.56337		-3.79581	-5.73846	-7.01083	-7.6629	-3.43999	-1.14383	-0.371663	-7.0488	-4.6889	0.00908815	-7.0488	-2.51689	-4.19281	-6.69265		-1.6043	-1.22301	-2.15091	-1.76883	-3.75014	-6.52273	-5.64099	-6.13806	-3.98299	0.628243
1098	1	1	1	0	-0.371255	-0.219605	0.66891	-0.226444	0.445506	-4.11334	-6.24187		-5.64819	-2.88752	-6.68338	-2.10586	-4.75177	-6.29531				-6.08072	-5.25505		-5.19034	-5.19668	-7.06904	-8.43827	-3.2386	-0.284717	0.280692	-7.53138	-6.5475	0.110392	-6.14059	-2.75527	-3.67672	-7.04595		-2.35967	-2.88368	-3.34551	-6.63091	-3.12993	-7.04595	-6.63091	-7.19034	-4.49185	-0.667881
1099	1	1	1
1100	1	2	1
1101	1	2	1	1	-0.261398	0.422927	-0.202562	0.649913	-0.649262	-4.21141	-3.18899		-5.23746	-5.20176	-2.24984	-1.62537	-1.52294	-6.24736				-3.67236	-3.90571		-4.85063	-1.80487	-3.98764	-8.10865	-5.10265	-0.99248	0.962096	-4.09221	-5.78672	0.655944	-7.50775	-2.00187	-4.07303	-4.56846		-4.98212	-3.85819	-4.54997	-5.3753	-3.67014	-4.09221	-7.44569	-3.3343	-4.30301	0.584488
1102	1	2	1	0	-0.355732	-0.205927	0.325011	0.0980243	-0.0275727	-3.41194	-4.46185		-4.08976	-1.63308	-3.37469	-1.73324	-2.50547	-6.86135				-3.95354	-3.87689		-5.91738	-4.19405	-4.8008	-8.11616	-3.31232	-0.957894	0.613616	-5.2049	-9.05203	1.11757	-6.6687	-2.49544	-4.03837	-4.56716		-2.3018	-2.64338	-3.15142	-1.93851	-2.98781	-4.58124	-6.12438	-4.2402	-2.92095	-2.9618
1103	1	1	1	1	-0.08033	0.268563	-0.319692	0.502605	-0.54581	-4.1398	-3.86043		-6.06352	-3.60104	-2.19156	-2.21933	-1.66779	-6.54895				-3.84182	-4.72539		-5.76576	-3.06292	-5.18862	-7.03975	-5.3605	-1.56392	-1.49887	-4.82344	-6.93082	0.677541	-7.63893	-3.29503	-4.07073	-4.33425		-4.08161	-2.45009	-4.58978	-6.84593	-1.491	-5.06352	-7.26372	-5.25822	-5.3753	-0.147078
1104	1	2	1	1	-0.310465	0.0485237	0.0935736	0.338363	-0.312527	-2.87707	-4.04545		-4.98289	-3.61796	-3.46792	-2.09278	-1.94772	-6.23215				-3.84587	-4.18852		-4.69654	-1.81593	-4.6599	-7.95652	-5.34053	-0.500059	0.846116	-4.36114	-5.31015	0.673314	-7.81711	-3.07352	-3.33968	-4.2952		-4.6325	-4.78659	-5.25126	-1.39904	-2.36504	-5.1824	-7.25769	-4.26091	-2.9909	0.0529259
1105	1	2	1	1
1106	1	1	1	1
1107	1	2	1	1	-0.148176	0.0760964	-0.00835866	0.262267	-0.276162	-3.17708	-3.14138		-4.62427	-3.21781	-2.536	-1.7452	-1.72158	-6.45647				-3.06974	-3.55479		-5.11903	-2.19324	-4.344	-7.496	-3.93801	-0.465641	-0.422008	-4.15023	-6.38052	1.07148	-7.17407	-2.2523	-2.92109	-3.84894		-3.344	-3.32608	-3.70882	-1.2806	-3.23861	-3.98118	-7.15813	-3.56789	-2.90687	-3.09987
1108	1	2	1	0	-0.519106	-0.15089	0.640035	-0.00477638	0.100195	-3.236	-3.94802		-4.57673	-2.44398	-4.94927	-2.50745	-3.62385	-6.64596				-5.08828	-4.66227		-5.76415	-4.15447	-5.98727	-7.99242	-3.91957	-0.595688	0.625498	-5.67875	-6.88329	0.981385	-7.14442	-2.58788	-4.00665	-6.11607		-3.28644	-2.47424	-3.90859	-1.72697	-3.6592	-5.78631	-6.46349	-5.74232	-3.73045	-0.966564
1109	1	0	0
1110	1	2	1	1
1111	1	1	1	1
1112	1	1	1
1113	0	1	1
1114	1	1	1
1115	1	1	1	1
1116	1	1	1
1117	1	0	0	1
1118	1	1	1
1119	1	1	1	0
1120	1	0	0
1121	1	1	1
1122	1	1	1
1123	1	2	1
1124	1	2	1	0
1125	1	0	0
1126	1	2	1
1127	1	2	1	1
1128	1	1	1
1129	1	1	1	1
1130	1	1	1
1131	1	1	1
1132	1	1	1	3
1133	1	1	1	0
1134	1	0	0
1135	1	2	1
1136	1	2	1	1
1137	1	0	0	0
1138	1	2	1
1139	1	2	1
1140	1	1	1
1141	1	1	1	1
1142	0	0	0
1143	1	1	1
1144	1	2	1	1
1145	1	2	1
1146	0	0	0
1147	1	2	1	1
1148	1	1	1
1149	1	0	0	0
1150	1	1	1	0
1151	1	0	0
1152	0	0	0
1153	1	1	1
1154	1	0	0
1155	1	1	1
1156	1	2	1	0
1157	1	0	0	0
1158	1	2	1
1159	1	1	1
1160	1	1	1
1161	1	2	1
1162	1	1	1
1163	1	2	1
1164	1	0	0
1165	1	2	1
1166	1	2	1
1167	0	0	0
1168	1	2	1	1
1169	1	1	1	1
1170	0	0	0
1171	1	1	1	1
1172	1	0	0	0
1173	1	1	1
1174	1	0	0
1175	1	0	0	1
1176	1	0	0	0
1177	1	0	0	0
1178	1	0	0
1179	1	0	0	3
1180	1	1	1
1181	1	2	1	1
1182	1	1	1	1
1183	1	1	1	0
1184	1	0	0
1185	1	2	1
1186	1	2	1	0
1187	1	0	0	0
1188	1	2	1
1189	1	1	1	1
1190	1	0	0	0
1191	1	1	1
1192	1	1	1	1
1193	1	0	0	0
1194	1	1	1
1195	1	1	1	0
1196	1	0	0	0
1197		0	0
1198	1	0	0	1
1199	1	2	1
1200	1	0	0
1201	1	0	0
1202	1	2	1	1
1203	1	1	1
1204	1	2	1
1205	1	2	1	1
1206	1	1	1
1207	1	0	0	0
1208	1	1	1	0
1209	1	0	0
1210	1	1	1
1211	1	0	0
1212	1	1	1
1213	1	0	0
1214	1	0	0
1215	0	0	0
1216	1	0	0
1217	1	1	1	1
1218	1	1	1	1
1219	1	1	1	0
1220	1	0	0
1221	1	0	0	1
1222	1	2	1	0
1223	1	2	1
1224	0	1	1
1225	1	0	0
1226	1	0	0	1
1227	1	0	0	0
1228	1	1	1
1229		0	0
1230	1	0	0	0
1231	1	1	1
1232	1	1	1	1
1233	1	0	0
1234	1	0	0
1235	1	1	1
1236	1	0	0
1237	1	1	1
1238	1	1	1	0
1239	1	0	0
1240	1	2	1
1241	1	2	1
1242		1	1
1243	1	0	0
1244	0	0	0
1245		0	0
1246	1	1	1
1247	1	0	0
1248	1	2	1
1249	1	2	1
1250	1	2	1
1251	1	1	1
1252	1	0	0
1253	0	0	0
1254	1	1	1
1255	1	0	0	1
1256	1	2	1	1
1257	1	1	1
1258	1	1	1
1259		0	0	0
1260	1	2	1
1261	1	2	1
1262	1	1	1
1263	1	0	0	0
1264	1	1	1
1265	0	1	1
1266	1	2	1
1267	1	0	0
1268	1	2	1
1269	1	1	1
1270	1	2	1	1
1271	1	1	1
1272	1	1	1	1
1273	1	2	1	1
1274	1	0	0
1275	1	1	1
1276	1	0	0	1
1277	1	1	1
1278	1	1	1
1279	1	0	0	1
1280	1	1	1	1
1281	1	0	0
1282	1	2	1
1283	1	2	1
1284	1	0	0
1285	0	1	1
1286	1	2	1
1287		0	0
1288	1	1	1
1289	1	1	1
1290	1	0	0
1291	1	1	1
1292	1	2	1
1293	1	2	1
1294	1	1	1
1295	1	1	1
1296	1	0	0
1297	1	1	1
1298	0	1	1
1299	1	1	1
1300	1	0	0
1301	1	2	1
1302		1	1
1303	1	0	0
1304	1	0	0
1305		2	1	1
1306	1	0	0
1307	1	1	1
1308	1	2	1
1309	1	1	1
1310	1	2	1
1311	1	1	1
1312	1	1	1
1313	1	1	1
1314	1	1	1
1315	1	0	0
1316	1	2	1
1317		0	0
1318	1	0	0
1319	1	1	1
1320	1	0	0
[truncated: 15 more columns]
